# Supplementary material for: ATML1-GIR1-TPL/TPR transcriptional repression module controls glucosinolates and giant cells in Arabidopsis thaliana sepals
Source: bioRxiv. 2026 Jun 6:2026.06.03.724713. Preprint. [Version 1] doi: 10.64898/2026.06.03.724713 (PMC13252061; doi:10.64898/2026.06.03.724713)
Supplement: Supplement 2 — Dataset S1 (separate sheet in xls file). Comprehensive RNA-seq data from Arabidopsis sepals. Dataset S2 (separate sheet in xls file). List of DEGs that are up-regulated in gir1 compared to wild-type sepals (padj<0.05, log2FC>1). Dataset S3(separate sheet in xls file). List of DEGs that are down-regulated in gir1 compared to wild-type sepals (padj<0.05, log2FC>1). Dataset S4 (separate sheet in xls file). List of DEGs that are up-regulated in atml1 compared to wild type sepals (padj<0.05, log2FC>1). Dataset S5 (separate sheet in xls file). List of DEGs that are down-regulated in atml1 compared to wild-type sepals (padj<0.05, log2FC>1). Dataset S6 (separate sheet in xls file). List of DEGs that are up-regulated in gir1 compared to atml1 sepals (padj<0.05, log2FC>1). Dataset S7 (separate sheet in xls file). List of DEGs that are down-regulated in gir1 compared to atml1 sepals (padj<0.05, log2FC>1). [file media-2.xlsx]

## Sheet: Dataset S1. All RNA-seq data 
Dataset S1. Comprehensive RNA-seq data from Arabidopsis sepals. Raw read counts, followed by fpkm (fragments per kilobase of transcript for million mapped reads) normalized read counts are show for each of the three replicates for wild type (WT), gir1 and atml1 sepal RNA. Log2 fold-change values, p values, and adjusted p values (padj) are indicated for each binary genotype comparison. The followi…
gene_id	WT_1_count	WT_2_count	WT_3_count	gir1_1_count	gir1_2_count	gir1_3_count	atml1_1_count	atml1_2_count	atml1_3_count	WT_1_fpkm	WT_2_fpkm	WT_3_fpkm	gir1_1_fpkm	gir1_2_fpkm	gir1_3_fpkm	atml1_1_fpkm	atml1_2_fpkm	atml1_3_fpkm	gir1vsatml1_gir1	gir1vsatml1_atml1	gir1vsatml1_log2FoldChange	gir1vsatml1_pvalue	gir1vsatml1_padj	atml1vsWT_atml1	atml1vsWT_WT	atml1vsWT_log2FoldChange	atml1vsWT_pvalue	atml1vsWT_padj	gir1vsWT_gir1	gir1vsWT_WT	gir1vsWT_log2FoldChange	gir1vsWT_pvalue	gir1vsWT_padj	gene_name	gene_chr	gene_start	gene_end	gene_strand	gene_length	gene_biotype	gene_description	Family
843029	173301	238012	168258	185723	125881	166465	141951	198038	133120	7835.26	11336	7783.11	8243.32	6021.45	6451.07	6992.02	7436.7	6234.85	157042	156614	0.00393706	0.982639	0.999861	151791	198064	-0.383876	0.0724325	0.480932	153367	199523	-0.379562	0.119211	0.962282	RBCS1A	NC_003070.9	25048158	25049667	-	1268	protein_coding	ribulose bisphosphate carboxylase small chain 1A && sp|P10795|RBS1A_ARATH Ribulose bisphosphate carboxylase small subunit 1A, chloroplastic OS=Arabidopsis thaliana OX=3702 GN=RBCS-1A PE=1 SV=2 && PF00101:Ribulose bisphosphate carboxylase, small chain|PF12338:Ribulose-1,5-bisphosphate carboxylase small subunit	M-type_MADS
818558	158827	212255	125104	111525	129264	88969	85208	107002	100787	4333.81	6101.18	3492.54	2987.46	3731.75	2080.85	2533.01	2425.03	2848.92	110585	98038.5	0.173727	0.447718	0.929494	95048.2	169614	-0.835525	0.000476093	0.0355898	107984	170831	-0.661751	0.0279809	0.642039	RCA	NC_003071.7	16570746	16573692	-	2101	protein_coding	rubisco activase && sp|P10896|RCA_ARATH Ribulose bisphosphate carboxylase/oxygenase activase, chloroplastic OS=Arabidopsis thaliana OX=3702 GN=RCA PE=1 SV=2 && PF00004:ATPase family associated with various cellular activities (AAA)	Trihelix
833828	124285	154214	126860	120803	93955	96224	89424	124837	85245	5053.25	6605.21	5277.18	4821.86	4041.67	3353.45	3961.12	4215.75	3590.47	102992	99175.2	0.0544673	0.768356	0.993621	96122.4	138368	-0.52556	0.0044423	0.137116	100593	139389	-0.47059	0.0363964	0.69365	RBCS3B	NC_003076.8	15376988	15378642	-	1410	protein_coding	Ribulose bisphosphate carboxylase (small chain) family protein && sp|P10798|RBS3B_ARATH Ribulose bisphosphate carboxylase small subunit 3B, chloroplastic OS=Arabidopsis thaliana OX=3702 GN=RBCS-3B PE=1 SV=2 && PF00101:Ribulose bisphosphate carboxylase, small chain|PF12338:Ribulose-1,5-bisphosphate carboxylase small subunit	GRAS
832667	93747	99060	119688	77627	62240	80059	55709	68590	71199	2728.11	3036.78	3563.53	2217.7	1916.3	1996.97	1766.21	1657.85	2146.39	72224.1	65590.6	0.138999	0.407472	0.91943	63595.4	106446	-0.743132	0.000136574	0.0175051	70513.5	107252	-0.605026	0.0014509	0.136586	TGG2	NC_003076.8	9072708	9075777	+	1970	protein_coding	glucoside glucohydrolase 2 && sp|Q9C5C2|BGL37_ARATH Myrosinase 2 OS=Arabidopsis thaliana OX=3702 GN=TGG2 PE=1 SV=1 && PF00232:Glycosyl hydrolase family 1	TCP
28718911	141636	80811	87109	76398	70032	79501	64654	77102	45925	2075.61	1247.54	1306.05	1099.1	1085.82	998.623	1032.24	938.465	697.191	74481.2	62382.7	0.255726	0.177618	0.782862	60459.6	104989	-0.79619	0.00235901	0.0998192	72712.3	105676	-0.539384	0.0310793	0.667478	AT3G06365	NC_003074.8	14200215	14204208	+	3912	misc_RNA	uncharacterized misc_RNA && sp|Q6CQE5|TAR1_KLULA Protein TAR1 OS=Kluyveromyces lactis (strain ATCC 8585 / CBS 2359 / DSM 70799 / NBRC 1267 / NRRL Y-1140 / WM37) OX=284590 GN=TAR1-A PE=4 SV=2 && -	Whirly
839871	59471	50372	79065	73006	73634	130110	68575	88760	51702	2771.86	2473.24	3770.3	3340.48	3631.06	5197.97	3482.12	3436.08	2496.34	89548.6	69216.3	0.371563	0.105066	0.68235	67079.4	64221.5	0.0628149	0.787973	0.954921	87345.2	64707.9	0.43279	0.100523	0.924051	CAB1	NC_003070.9	10477885	10479114	+	1230	protein_coding	chlorophyll A/B binding protein 1 && sp|P04778|CB1C_ARATH Chlorophyll a-b binding protein 1, chloroplastic OS=Arabidopsis thaliana OX=3702 GN=LHCB1.3 PE=1 SV=1 && PF00504:Chlorophyll A-B binding protein	SBP
831816	47081	58080	48641	56158	56488	63309	66185	61201	61825	4726.95	6142.89	4996.47	5535.17	6000.4	5448.25	7239.47	5103.56	6430.28	58003.9	64068.3	-0.143449	0.425164	0.923915	62121.3	52495.1	0.242896	0.246203	0.728664	56617.7	52882.9	0.0984501	0.601218	0.999936	MT2B	NC_003076.8	506498	507244	-	571	protein_coding	metallothionein 2B && sp|Q38805|MT2B_ARATH Metallothionein-like protein 2B OS=Arabidopsis thaliana OX=3702 GN=MT2B PE=2 SV=1 && -	-
844245	43984	56451	49595	60400	56031	64553	56741	57378	49554	3216.25	4348.48	3710.38	4335.87	4334.84	4046.02	4520.27	3484.82	3753.74	59626.3	55100.6	0.113892	0.483233	0.941922	53418.8	51215.2	0.0607671	0.761066	0.948849	58207.6	51598.6	0.173876	0.36379	0.999936	PSBR	NC_003070.9	29735952	29737009	+	784	protein_coding	photosystem II subunit R && sp|P27202|PSBR_ARATH Photosystem II 10 kDa polypeptide, chloroplastic OS=Arabidopsis thaliana OX=3702 GN=PSBR PE=1 SV=1 && PF04725:Photosystem II 10 kDa polypeptide PsbR	-
823650	32258	72582	51474	55427	43470	75511	28062	78643	52093	568.667	1347.91	928.398	959.238	810.774	1141.01	538.954	1151.49	951.329	56616.3	51356.7	0.140654	0.610424	0.973655	49765.2	53592.9	-0.106894	0.759791	0.948661	55250.4	54016.9	0.0325797	0.919669	0.999936	LOX2	NC_003074.8	16525245	16529352	+	3252	protein_coding	lipoxygenase 2 && sp|P38418|LOX2_ARATH Lipoxygenase 2, chloroplastic OS=Arabidopsis thaliana OX=3702 GN=LOX2 PE=1 SV=1 && -	NF-YA
823556	48479	53028	41453	41485	50815	49671	51051	65364	56653	1124.74	1296.03	983.965	944.874	1247.33	987.775	1290.37	1259.55	1361.61	47007.2	57771.3	-0.29748	0.0797938	0.61636	56005.1	48758.9	0.199892	0.259796	0.73828	45876.7	49108.2	-0.0982102	0.643438	0.999936	NIT1	NC_003074.8	15986624	15989505	+	2471	protein_coding	nitrilase 1 && sp|P32961|NRL1_ARATH Nitrilase 1 OS=Arabidopsis thaliana OX=3702 GN=NIT1 PE=1 SV=2 && PF00795:Carbon-nitrogen hydrolase	TCP
836158	40608	39768	50452	38697	64844	47609	51422	58977	61058	1296.94	1337.98	1648.58	1213.3	2191.12	1303.32	1789.24	1564.48	2020.13	50566.9	57654	-0.189236	0.450842	0.930503	55900.8	44537.1	0.327852	0.0873046	0.518325	49343.8	44872.1	0.13704	0.622723	0.999936	ALP	NC_003076.8	24279660	24282482	+	1795	protein_coding	aleurain-like protease && sp|Q8H166|ALEU_ARATH Thiol protease aleurain OS=Arabidopsis thaliana OX=3702 GN=ALEU PE=1 SV=2 && PF08246:Cathepsin propeptide inhibitor domain (I29)|PF00112:Papain family cysteine protease	bHLH
835165	51131	48648	44665	48209	57429	53283	37340	44186	46624	834.644	836.551	745.95	772.555	991.83	745.525	664.054	599.075	788.418	52729.9	43064.3	0.29213	0.127051	0.720589	41755.2	49195.7	-0.236589	0.193068	0.674222	51468	49546.7	0.0548758	0.781109	0.999936	CLPC1	NC_003076.8	20715453	20720681	-	3512	protein_coding	CLPC homologue 1 && sp|Q9FI56|CLPC1_ARATH Chaperone protein ClpC1, chloroplastic OS=Arabidopsis thaliana OX=3702 GN=CLPC1 PE=1 SV=1 && PF10431:C-terminal, D2-small domain, of ClpB protein|PF00004:ATPase family associated with various cellular activities (AAA)|PF02861:Clp amino terminal domain, pathogenicity island component|PF07724:AAA domain (Cdc48 subfamily)|PF17871:AAA lid domain	ARF
825880	58159	50163	34367	45946	48536	50577	37595	53689	45706	1631.2	1482.12	986.183	1265.09	1440.27	1215.91	1148.77	1250.71	1327.99	47940.9	45540.1	0.0741055	0.62923	0.977978	44146.1	48583.3	-0.138175	0.547133	0.887158	46796	48909.5	-0.063735	0.793345	0.999936	UBQ10	NC_003075.7	2717977	2720308	+	2044	protein_coding	polyubiquitin 10 && sp|P0CG85|UBI1P_NICSY Polyubiquitin OS=Nicotiana sylvestris OX=4096 GN=UBI11 PE=2 SV=1 && PF00240:Ubiquitin family	FAR1
829661	58925	74347	42001	39501	47795	27419	36792	43092	41406	1220.85	1622.69	890.322	803.442	1047.69	486.934	830.477	741.547	888.701	38694.7	40696.4	-0.0727794	0.783554	0.995617	39456.3	59892.5	-0.602125	0.0145268	0.248213	37789.6	60315.8	-0.674557	0.0437056	0.743241	CAT2	NC_003075.7	16700312	16703504	-	2767	protein_coding	catalase 2 && sp|P25819|CATA2_ARATH Catalase-2 OS=Arabidopsis thaliana OX=3702 GN=CAT2 PE=1 SV=3 && -	Nin-like
836789	38618	45530	47109	50210	43575	58050	41208	46635	39574	1468.11	1823.38	1832.31	1873.89	1752.66	1891.6	1706.73	1472.52	1558.51	49766.1	42703	0.220845	0.120252	0.712382	41398	44760.6	-0.112675	0.523053	0.877536	48577.3	45098.2	0.107219	0.552671	0.999936	PSBO1	NC_003076.8	26568572	26570461	+	1508	protein_coding	PS II oxygen-evolving complex 1 && sp|P23321|PSBO1_ARATH Oxygen-evolving enhancer protein 1-1, chloroplastic OS=Arabidopsis thaliana OX=3702 GN=PSBO1 PE=1 SV=2 && PF01716:Manganese-stabilising protein / photosystem II polypeptide	Nin-like
830064	61287	32509	37128	47456	54841	49436	34406	48639	40691	2090.12	1167.93	1295.48	1588.84	1978.78	1445.12	1278.35	1377.74	1437.58	50404.1	41132.1	0.293261	0.0962284	0.656829	39872.5	44377.2	-0.154426	0.537912	0.883084	49202.4	44665.7	0.13955	0.616364	0.999936	RD19	NC_003075.7	18215542	18217616	-	1681	protein_coding	Papain family cysteine protease && sp|P43296|RD19A_ARATH Cysteine protease RD19A OS=Arabidopsis thaliana OX=3702 GN=RD19A PE=1 SV=1 && PF08246:Cathepsin propeptide inhibitor domain (I29)|PF00112:Papain family cysteine protease	NAC
835567	43673	48693	41265	59590	39109	53690	28767	44935	41605	1558.97	1831.06	1507.07	2088.26	1477.04	1642.77	1118.75	1332.26	1538.51	50004.1	38297.5	0.384796	0.0567346	0.546888	37127.2	45575.2	-0.295769	0.130626	0.601146	48834.4	45906.5	0.0892007	0.676094	0.999936	THI1	NC_003076.8	22246519	22248332	+	1606	protein_coding	thiazole biosynthetic enzyme%2C chloroplast (ARA6) (THI1) (THI4) && sp|Q38814|THI4_ARATH Thiamine thiazole synthase, chloroplastic OS=Arabidopsis thaliana OX=3702 GN=THI1 PE=1 SV=1 && PF01946:Thi4 family	-
841122	58001	35684	36808	37347	60096	41339	31837	48141	45606	1732.73	1123	1125.03	1095.31	1899.46	1058.55	1036.19	1194.51	1411.4	46542.3	41776	0.155853	0.545189	0.960429	40500.5	44285.7	-0.128902	0.592524	0.903183	45423	44578.8	0.0270509	0.929929	0.999936	RD21A	NC_003070.9	17282749	17285749	-	1919	protein_coding	Granulin repeat cysteine protease family protein && sp|P43297|RD21A_ARATH Cysteine proteinase RD21A OS=Arabidopsis thaliana OX=3702 GN=RD21A PE=1 SV=1 && PF00112:Papain family cysteine protease|PF00396:Granulin|PF08246:Cathepsin propeptide inhibitor domain (I29)	NAC
829949	44959	56535	40583	47678	45207	42973	33743	39360	41361	1295.85	1716.58	1196.76	1349.08	1378.58	1061.67	1059.58	942.261	1234.97	45073.2	38479.8	0.228168	0.218056	0.813178	37310	48519.6	-0.379011	0.0771518	0.490708	44011.2	48872.2	-0.151151	0.507592	0.999936	SHM1	NC_003075.7	17831731	17835017	-	1989	protein_coding	serine transhydroxymethyltransferase 1 && sp|Q9SZJ5|GLYM1_ARATH Serine hydroxymethyltransferase 1, mitochondrial OS=Arabidopsis thaliana OX=3702 GN=SHM1 PE=1 SV=1 && PF00464:Serine hydroxymethyltransferase	MYB
824510	50165	50040	34253	41037	38492	48742	24569	51534	39636	1828.28	1921.19	1277.22	1468.26	1484.23	1522.66	975.533	1559.97	1496.45	42102.5	37911.6	0.151247	0.469399	0.93802	36744.5	45837.5	-0.318984	0.21085	0.693146	41094	46154.5	-0.167542	0.442332	0.999936	PIP2A	NC_003074.8	19803473	19805730	-	1573	protein_coding	plasma membrane intrinsic protein 2A && sp|P43286|PIP21_ARATH Aquaporin PIP2-1 OS=Arabidopsis thaliana OX=3702 GN=PIP2-1 PE=1 SV=1 && PF00230:Major intrinsic protein	C3H
820098	38656	23585	27629	43095	44407	54491	53307	57406	33832	2301.24	1479.08	1682.81	2518.58	2796.96	2780.52	3457.33	2838.46	2086.43	46635.5	48247.4	-0.0490195	0.816309	0.996315	46761.5	30494.4	0.616772	0.0165677	0.25967	45512.8	30700.1	0.568021	0.0117463	0.451609	MT2A	NC_003074.8	2889406	2890574	-	963	protein_coding	metallothionein 2A && sp|P25860|MT2A_ARATH Metallothionein-like protein 2A OS=Arabidopsis thaliana OX=3702 GN=MT2A PE=2 SV=2 && -	-
821214	49669	41525	36983	36716	41180	47163	37455	38681	41758	1361.77	1199.33	1037.4	988.228	1194.52	1108.35	1118.77	880.835	1186.01	41166.4	39812.4	0.048264	0.788626	0.995635	38603.8	43613.8	-0.176061	0.386341	0.82195	40173.4	43915.6	-0.128499	0.509367	0.999936	SAMDC	NC_003074.8	508886	511561	+	2091	protein_coding	S-adenosylmethionine decarboxylase && sp|Q96286|DCAM1_ARATH S-adenosylmethionine decarboxylase proenzyme 1 OS=Arabidopsis thaliana OX=3702 GN=SAMDC1 PE=1 SV=2 && PF01536:Adenosylmethionine decarboxylase	-
830325	45872	28538	34354	43385	37931	53507	36011	39619	29679	1883.8	1234.58	1443.41	1749.08	1648.05	1883.45	1611.14	1351.35	1262.6	44088.2	35253.9	0.322631	0.0488459	0.519174	34173.5	36910	-0.111145	0.613478	0.909453	43030.5	37161.4	0.211557	0.336125	0.999936	LHCB4.1	NC_003076.8	208866	210548	+	1396	protein_coding	light harvesting complex photosystem II && sp|Q07473|CB4A_ARATH Chlorophyll a-b binding protein CP29.1, chloroplastic OS=Arabidopsis thaliana OX=3702 GN=LHCB4.1 PE=1 SV=1 && PF00504:Chlorophyll A-B binding protein	ERF
818255	52850	48531	22394	56941	29283	39628	21097	40467	35426	2449.33	2369.36	1061.84	2590.66	1435.84	1574.2	1065.21	1557.69	1700.8	41404.2	31970	0.373046	0.167127	0.774138	30990.3	42190.2	-0.445087	0.173382	0.654022	40457.1	42463.7	-0.0698386	0.847791	0.999936	GAMMA-TIP	NC_003071.7	15445294	15446621	+	1237	protein_coding	gamma tonoplast intrinsic protein && sp|P25818|TIP11_ARATH Aquaporin TIP1-1 OS=Arabidopsis thaliana OX=3702 GN=TIP1-1 PE=1 SV=1 && PF00230:Major intrinsic protein	MYB_related
823901	30662	28022	39209	43966	41214	61141	30023	40246	29456	1357.38	1306.81	1775.88	1910.75	1930.35	2320.01	1448	1479.8	1350.85	47723.7	33118.9	0.527054	0.00070129	0.0465025	32101.6	33303.3	-0.0530173	0.777551	0.952807	46568.9	33554.5	0.472866	0.0240303	0.599599	LHCA4	NC_003074.8	17493343	17495033	-	1295	protein_coding	light-harvesting chlorophyll-protein complex I subunit A4 && sp|P27521|CA4_ARATH Chlorophyll a-b binding protein 4, chloroplastic OS=Arabidopsis thaliana OX=3702 GN=LHCA4 PE=1 SV=1 && PF00504:Chlorophyll A-B binding protein	M-type_MADS
838940	56511	46568	31983	40551	40297	36242	29184	30789	29897	1469.25	1275.44	850.76	1035.02	1108.47	807.665	826.646	664.872	805.232	38917	30269	0.362561	0.0529692	0.531585	29347.5	45968.1	-0.647409	0.00755632	0.179771	37999.6	46273.8	-0.284222	0.281999	0.999936	GGT1	NC_003070.9	8268385	8272021	-	2205	protein_coding	glutamate_glyoxylate aminotransferase && sp|Q9LR30|GGT1_ARATH Glutamate--glyoxylate aminotransferase 1 OS=Arabidopsis thaliana OX=3702 GN=GGAT1 PE=1 SV=1 && PF00155:Aminotransferase class I and II	-
832669	39926	44501	63057	33058	26590	37824	24350	36097	34573	1209.14	1419.71	1953.8	982.837	851.978	981.849	803.4	907.97	1084.65	31885.8	31636.5	0.0113299	0.948407	0.999861	30671	50233.6	-0.711775	0.00243426	0.100182	31125.4	50626.1	-0.701784	0.00289784	0.215164	TGG1	NC_003076.8	9079452	9082384	-	1893	protein_coding	thioglucoside glucohydrolase 1 && sp|P37702|BGL38_ARATH Myrosinase 1 OS=Arabidopsis thaliana OX=3702 GN=TGG1 PE=1 SV=1 && PF00232:Glycosyl hydrolase family 1	FAR1
830052	42061	59573	35410	37000	36948	30354	30123	36140	29260	1363.86	2034.93	1174.74	1177.81	1267.56	843.649	1064.14	973.323	982.865	34775.6	31917.3	0.123719	0.52383	0.954884	30940.3	46867	-0.599086	0.0117865	0.224436	33959.6	47207	-0.475193	0.0904302	0.904465	FBA2	NC_003075.7	18163496	18166008	-	1768	protein_coding	fructose-bisphosphate aldolase 2 && sp|Q944G9|ALFP2_ARATH Fructose-bisphosphate aldolase 2, chloroplastic OS=Arabidopsis thaliana OX=3702 GN=FBA2 PE=1 SV=2 && -	FAR1
817083	40518	29409	26380	45532	42557	43775	35000	34892	38349	1448.16	1107.28	964.644	1597.6	1609.26	1341.06	1362.85	1035.79	1419.88	43626	36607.4	0.253068	0.171801	0.780055	35496.7	32732	0.116966	0.609106	0.908929	42594.6	32952	0.370294	0.098495	0.920176	AT2G25450	NC_003071.7	10829854	10831655	-	1604	protein_coding	2-oxoglutarate (2OG) and Fe(II)-dependent oxygenase superfamily protein && sp|Q9SKK4|GSL_ARATH Probable 2-oxoacid dependent dioxygenase OS=Arabidopsis thaliana OX=3702 GN=GSL-OH PE=1 SV=1 && PF03171:2OG-Fe(II) oxygenase superfamily|PF14226:non-haem dioxygenase in morphine synthesis N-terminal	NAC
832547	11310	30303	23758	44271	46290	73201	21360	47295	19241	484.594	1367.76	1041.48	1862.17	2098.42	2688.37	997.077	1683.1	854.03	53221.2	28268.7	0.912769	0.000830992	0.0516298	27382.8	22423.4	0.288289	0.437772	0.845179	51917.8	22606.2	1.19952	0.000870345	0.0971057	VSP1	NC_003076.8	8507590	8509201	-	1338	protein_coding	vegetative storage protein 1 && sp|O49195|VSP1_ARATH Vegetative storage protein 1 OS=Arabidopsis thaliana OX=3702 GN=VSP1 PE=1 SV=2 && PF03767:HAD superfamily, subfamily IIIB (Acid phosphatase)	MYB
831720	26527	17639	33188	35014	27885	58696	26427	41495	46924	1070.2	749.656	1369.88	1386.77	1190.25	2029.75	1161.55	1390.44	1961.11	39155.5	38332.3	0.0306687	0.907456	0.998971	37167.8	26250.9	0.50168	0.0752994	0.486169	38197	26446.7	0.530378	0.0774098	0.871892	FER1	NC_003076.8	227953	230051	-	1421	protein_coding	ferretin 1 && sp|Q39101|FRI1_ARATH Ferritin-1, chloroplastic OS=Arabidopsis thaliana OX=3702 GN=FER1 PE=1 SV=1 && PF00210:Ferritin-like domain	B3
822277	50745	43504	33347	34924	32103	32556	24842	33404	24305	1660.47	1499.61	1116.4	1121.88	1111.4	913.114	885.596	907.853	823.879	32965.7	27409	0.266293	0.0892747	0.640537	26566.9	43435	-0.709222	0.000504815	0.0370139	32188	43730.7	-0.442134	0.0493521	0.768602	GAPA	NC_003074.8	9794862	9797045	+	1752	protein_coding	glyceraldehyde 3-phosphate dehydrogenase A subunit && sp|P25856|G3PA1_ARATH Glyceraldehyde-3-phosphate dehydrogenase GAPA1, chloroplastic OS=Arabidopsis thaliana OX=3702 GN=GAPA1 PE=1 SV=3 && PF02800:Glyceraldehyde 3-phosphate dehydrogenase, C-terminal domain|PF00044:Glyceraldehyde 3-phosphate dehydrogenase, NAD binding domain	Trihelix
826626	31080	33159	37061	35944	32546	52953	22911	36509	26641	1282.77	1441.72	1564.99	1456.4	1421.2	1873.34	1030.21	1251.55	1139.07	39472	28401.8	0.474843	0.00847816	0.234848	27528	34514.8	-0.326295	0.059994	0.445646	38513.5	34773.6	0.147388	0.46503	0.999936	LHCB5	NC_003075.7	6408007	6409849	+	1389	protein_coding	light harvesting complex of photosystem II 5 && sp|Q9XF89|CB5_ARATH Chlorophyll a-b binding protein CP26, chloroplastic OS=Arabidopsis thaliana OX=3702 GN=LHCB5 PE=1 SV=1 && PF00504:Chlorophyll A-B binding protein	M-type_MADS
826892	27956	29645	34298	36018	30752	46615	31344	36798	31663	1405.86	1570.47	1764.66	1778.16	1636.17	2009.32	1717.25	1536.99	1649.49	36979.1	33413.1	0.146323	0.342249	0.895158	32392.1	31307.8	0.0491069	0.771577	0.951302	36089.3	31543.4	0.194245	0.304105	0.999936	PSAL	NC_003075.7	7521257	7522761	+	1140	protein_coding	photosystem I subunit l && sp|Q9SUI4|PSAL_ARATH Photosystem I reaction center subunit XI, chloroplastic OS=Arabidopsis thaliana OX=3702 GN=PSAL PE=1 SV=2 && PF02605:Photosystem I reaction centre subunit XI	-
830292	49911	44801	29652	41691	38688	22582	20825	24255	27562	520.715	492.382	316.507	427.002	427.04	201.94	236.701	210.177	297.882	34693.8	24460.4	0.504225	0.0799642	0.616752	23718.3	42360.7	-0.836739	0.000824325	0.0507423	33898.1	42646.2	-0.331228	0.325994	0.999936	GLU1	NC_003076.8	1129785	1138488	+	5495	protein_coding	glutamate synthase 1 && sp|Q9ZNZ7|GLTB1_ARATH Ferredoxin-dependent glutamate synthase 1, chloroplastic/mitochondrial OS=Arabidopsis thaliana OX=3702 GN=GLU1 PE=1 SV=3 && PF04898:Glutamate synthase central domain|PF01493:GXGXG motif|PF01645:Conserved region in glutamate synthase|PF00310:Glutamine amidotransferases class-II	C3H
815822	38790	34573	32892	30398	38644	31356	26653	33652	29716	1067.58	1002.37	926.185	821.318	1125.26	739.706	799.172	769.259	847.233	33473.5	30075.8	0.1544	0.436468	0.926889	29156.8	36168.7	-0.310918	0.048318	0.40878	32674.5	36424.7	-0.156773	0.485294	0.999936	AGT	NC_003071.7	5538740	5541479	-	2083	protein_coding	alanine_glyoxylate aminotransferase && sp|Q56YA5|SGAT_ARATH Serine--glyoxylate aminotransferase OS=Arabidopsis thaliana OX=3702 GN=AGT1 PE=1 SV=2 && PF00266:Aminotransferase class-V	-
837178	28727	32503	34531	34005	30087	39635	24941	34759	26919	1215.41	1448.66	1494.74	1412.4	1346.79	1437.37	1149.63	1221.46	1179.84	34008	28759.6	0.241827	0.0659024	0.578176	27877.1	32644.6	-0.227754	0.166108	0.647096	33195	32890	0.0133197	0.93904	0.999936	PSBP-1	NC_003070.9	2047634	2049439	+	1355	protein_coding	photosystem II subunit P-1 && sp|Q42029|PSBP1_ARATH Oxygen-evolving enhancer protein 2-1, chloroplastic OS=Arabidopsis thaliana OX=3702 GN=PSBP1 PE=1 SV=2 && PF01789:PsbP	WRKY
825320	29575	22225	30369	32824	31923	43573	28313	31731	25494	1204.19	953.281	1265.1	1312.03	1375.19	1520.7	1255.93	1073.08	1075.32	35438.6	28649.7	0.30683	0.0475146	0.511639	27773	27918.9	-0.00757456	0.967929	0.994007	34583.4	28121	0.298433	0.124755	0.977602	LHCA2	NC_003074.8	22745514	22747444	+	1408	protein_coding	photosystem I light harvesting complex protein && sp|Q9SYW8|LHCA2_ARATH Photosystem I chlorophyll a/b-binding protein 2, chloroplastic OS=Arabidopsis thaliana OX=3702 GN=LHCA2 PE=1 SV=1 && PF00504:Chlorophyll A-B binding protein	SBP
829438	31018	48989	29139	26831	35196	18227	26849	33587	25713	495.878	825.031	476.608	421.097	595.31	249.766	467.629	445.977	425.838	27159.6	28709.7	-0.0801042	0.775856	0.994397	27829.4	37357.3	-0.42478	0.0862978	0.516397	26523.4	37633.3	-0.504759	0.154819	0.999936	GLDP1	NC_003075.7	15926652	15931422	-	3586	protein_coding	glycine decarboxylase P-protein 1 && sp|Q94B78|GCSP1_ARATH Glycine dehydrogenase (decarboxylating) 1, mitochondrial OS=Arabidopsis thaliana OX=3702 GN=GLDP1 PE=1 SV=2 && PF02347:Glycine cleavage system P-protein	GATA
840895	35626	42177	27834	34292	28948	25967	24364	30171	24064	1101.61	1373.88	880.567	1040.97	947.042	688.24	820.771	774.874	770.832	29667.3	26224.3	0.177952	0.355475	0.898579	25421.1	36065.6	-0.504597	0.0163215	0.258349	28977.1	36322.2	-0.325951	0.207078	0.999936	GAPB	NC_003070.9	16127353	16129895	+	1854	protein_coding	glyceraldehyde-3-phosphate dehydrogenase B subunit && sp|P25857|G3PB_ARATH Glyceraldehyde-3-phosphate dehydrogenase GAPB, chloroplastic OS=Arabidopsis thaliana OX=3702 GN=GAPB PE=1 SV=2 && PF02800:Glyceraldehyde 3-phosphate dehydrogenase, C-terminal domain|PF00044:Glyceraldehyde 3-phosphate dehydrogenase, NAD binding domain	Trihelix
827311	25700	20878	22338	28829	36585	33638	25093	37182	32345	687.195	588.093	611.105	756.764	1035	770.963	730.99	825.77	895.951	32870.3	31432.1	0.0645255	0.734084	0.990704	30470.2	23437.6	0.378573	0.0281452	0.330452	32080.5	23603.4	0.442685	0.0335794	0.677362	AT4G16190	NC_003075.7	9171280	9173667	+	2144	protein_coding	Papain family cysteine protease && sp|Q9SUL1|RD19C_ARATH Probable cysteine protease RD19C OS=Arabidopsis thaliana OX=3702 GN=RD19C PE=2 SV=1 && -	C2H2
820665	31666	37213	25806	27830	28255	24353	25218	29051	24336	959.497	1187.83	800.011	827.843	905.805	632.498	832.478	731.124	763.888	26773.5	26320.5	0.0246028	0.894203	0.998958	25515.8	32320.8	-0.34108	0.09398	0.527589	26142.9	32551.9	-0.31634	0.191138	0.999936	GOX1	NC_003074.8	4821391	4824178	+	1892	protein_coding	Aldolase-type TIM barrel family protein && sp|Q9LRR9|GLO1_ARATH (S)-2-hydroxy-acid oxidase GLO1 OS=Arabidopsis thaliana OX=3702 GN=GLO1 PE=1 SV=1 && PF01070:FMN-dependent dehydrogenase	C3H
825246	27088	34812	26577	29215	24530	25936	20722	29246	25025	485.894	657.816	487.748	514.464	465.534	398.772	404.956	435.723	465.017	26349.3	24943	0.0791103	0.629701	0.977978	24179.6	30215.1	-0.321472	0.0996621	0.542444	25730.6	30437.3	-0.242362	0.267963	0.999936	AT3G60750	NC_003074.8	22453668	22457458	+	3196	protein_coding	Transketolase && sp|Q8RWV0|TKTC1_ARATH Transketolase-1, chloroplastic OS=Arabidopsis thaliana OX=3702 GN=TKL-1 PE=1 SV=1 && PF02779:Transketolase, pyrimidine binding domain|PF02780:Transketolase, C-terminal domain|PF00456:Transketolase, thiamine diphosphate binding domain	-
842446	20719	20270	28385	30667	28303	42014	21761	28469	22452	730.949	753.325	1024.55	1062.12	1056.43	1270.48	836.39	834.199	820.547	32940.2	24196.2	0.445084	0.00312644	0.126682	23454.5	23611.2	-0.00960569	0.960416	0.993086	32144	23791.4	0.434115	0.0449043	0.75197	LHCA3	NC_003070.9	22699715	22701412	+	1625	protein_coding	PSI type III chlorophyll a/b-binding protein && sp|Q9SY97|LHCA3_ARATH Photosystem I chlorophyll a/b-binding protein 3-1, chloroplastic OS=Arabidopsis thaliana OX=3702 GN=LHCA3 PE=1 SV=1 && PF00504:Chlorophyll A-B binding protein	SBP
834652	31424	28927	28584	26204	27049	29625	20706	28150	22267	782.238	758.563	727.99	640.368	712.39	632.11	561.546	582.017	574.208	27341.4	23646	0.209467	0.129735	0.722662	22921.1	30278.3	-0.401606	0.00561296	0.15367	26687.6	30495.2	-0.192425	0.230303	0.999936	APE2	NC_003076.8	18697235	18700900	+	2303	protein_coding	Glucose-6-phosphate/phosphate translocator-like protein && sp|Q9ZSR7|TPT_ARATH Triose phosphate/phosphate translocator TPT, chloroplastic OS=Arabidopsis thaliana OX=3702 GN=TPT PE=1 SV=1 && PF03151:Triose-phosphate Transporter family	GRF
817901	32925	32873	14378	27032	32529	30944	16490	31352	23605	1806.26	1899.79	807.01	1455.85	1888.06	1455.08	985.571	1428.57	1341.5	30000	23459.7	0.354735	0.0868426	0.632516	22737.6	27352.7	-0.266593	0.406025	0.829962	29280.5	27532.2	0.0888149	0.789358	0.999936	RD20	NC_003071.7	14144831	14146555	-	1045	protein_coding	Caleosin-related family protein && sp|O22788|PXG3_ARATH Probable peroxygenase 3 OS=Arabidopsis thaliana OX=3702 GN=PXG3 PE=1 SV=1 && PF05042:Caleosin related protein	NAC
833535	33843	34206	25404	28917	28554	24637	18238	25578	22081	923.452	983.237	709.206	774.61	824.33	576.222	542.169	579.684	624.158	27330.3	21926.6	0.317791	0.089433	0.64105	21255.7	31857.2	-0.583761	0.00265083	0.106798	26687.9	32080.5	-0.265528	0.257718	0.999936	GS2	NC_003076.8	13830429	13833542	+	2101	protein_coding	glutamine synthetase 2 && sp|Q43127|GLNA2_ARATH Glutamine synthetase, chloroplastic/mitochondrial OS=Arabidopsis thaliana OX=3702 GN=GLN2 PE=1 SV=1 && PF00120:Glutamine synthetase, catalytic domain|PF03951:Glutamine synthetase, beta-Grasp domain	SBP
821134	38422	47779	27878	30678	21695	22067	15200	21482	14273	674.427	883.492	500.659	528.648	402.906	332.013	290.677	313.191	259.538	24670.3	16855.4	0.549533	0.00819995	0.230939	16336.1	38974.3	-1.25444	1.74783e-07	0.000159278	24100.5	39250.1	-0.703641	0.0133998	0.476495	CA1	NC_003074.8	194426	198664	-	3266	protein_coding	carbonic anhydrase 1 && sp|P27140|BCA1_ARATH Beta carbonic anhydrase 1, chloroplastic OS=Arabidopsis thaliana OX=3702 GN=BCA1 PE=1 SV=2 && PF00484:Carbonic anhydrase	bHLH
818566	29685	17997	16200	22065	53238	29143	24437	29115	16039	572.804	365.83	319.822	417.981	1086.87	482.014	513.723	466.622	320.609	35334.9	23102.7	0.613015	0.0738704	0.601256	22389.3	21679.3	0.0464885	0.868236	0.971884	34473.7	21819.3	0.659878	0.0905766	0.904465	P5CS1	NC_003071.7	16598072	16603319	-	2971	protein_coding	delta1-pyrroline-5-carboxylate synthase 1 && sp|P54887|P5CS1_ARATH Delta-1-pyrroline-5-carboxylate synthase A OS=Arabidopsis thaliana OX=3702 GN=P5CSA PE=1 SV=1 && PF00696:Amino acid kinase family|PF00171:Aldehyde dehydrogenase family	B3
833829	31960	53293	27817	23333	15709	14863	23981	30337	15784	1959.6	3442.23	1745	1404.48	1019.05	781.129	1601.91	1544.94	1002.55	17910.5	23190.1	-0.372729	0.157294	0.762951	22472.6	38731.3	-0.785322	0.00931401	0.202548	17500.3	39015.9	-1.15669	0.000475598	0.0666194	RBCS2B	NC_003076.8	15380907	15382071	-	935	protein_coding	Ribulose bisphosphate carboxylase (small chain) family protein && sp|P10797|RBS2B_ARATH Ribulose bisphosphate carboxylase small subunit 2B, chloroplastic OS=Arabidopsis thaliana OX=3702 GN=RBCS-2B PE=2 SV=2 && PF00101:Ribulose bisphosphate carboxylase, small chain|PF12338:Ribulose-1,5-bisphosphate carboxylase small subunit	M-type_MADS
817606	23187	24859	25663	27482	23467	33450	24507	28022	22929	1387.56	1567.11	1571.23	1614.5	1485.77	1715.77	1597.75	1392.79	1421.42	27593.2	25262.8	0.127329	0.392546	0.915143	24490	25119.7	-0.0366411	0.820105	0.962806	26931.9	25306.1	0.0898502	0.593774	0.999936	PSBW	NC_003071.7	13019028	13020311	-	958	protein_coding	photosystem II reaction center W && sp|Q39194|PSBW_ARATH Photosystem II reaction center W protein, chloroplastic OS=Arabidopsis thaliana OX=3702 GN=PSBW PE=1 SV=2 && PF07123:Photosystem II reaction centre W protein (PsbW)	-
835841	26970	24596	23121	24211	34965	22276	23700	25649	25245	429.129	412.27	376.391	378.185	588.613	303.809	410.835	338.967	416.115	27388.7	25107.8	0.125432	0.620134	0.976545	24343.6	25428.1	-0.0629091	0.717052	0.939749	26737	25608.6	0.0621866	0.821548	0.999936	HA3	NC_003076.8	23230874	23236682	-	3603	protein_coding	H[+]-ATPase 3 && sp|P20431|PMA3_ARATH ATPase 3, plasma membrane-type OS=Arabidopsis thaliana OX=3702 GN=AHA3 PE=1 SV=2 && PF00122:E1-E2 ATPase|PF00702:haloacid dehalogenase-like hydrolase|PF00690:Cation transporter/ATPase, N-terminus	GRAS
838622	26013	31158	26007	28633	20789	27379	22585	28899	19006	1107.12	1396.96	1132.45	1196.34	936.109	998.799	1047.22	1021.57	837.963	25218.5	23403.1	0.107776	0.54096	0.959341	22682.7	28384.1	-0.323482	0.0878598	0.518627	24625.1	28592.7	-0.21551	0.288034	0.999936	DRT112	NC_003070.9	7042046	7043392	-	1347	protein_coding	Cupredoxin superfamily protein && sp|P42699|PLAS2_ARATH Plastocyanin major isoform, chloroplastic OS=Arabidopsis thaliana OX=3702 GN=DRT112 PE=1 SV=2 && PF00127:Copper binding proteins, plastocyanin/azurin family	-
840021	21043	20178	26511	27939	23893	39415	21111	27496	20902	1002.8	1012.96	1292.58	1307.08	1204.66	1609.99	1096.04	1088.32	1031.87	29656.9	23126.5	0.358846	0.0334517	0.441967	22416.9	23052.7	-0.0403476	0.819989	0.962806	28939.2	23226.4	0.317273	0.136128	0.990255	PSAF	NC_003070.9	11214676	11216141	-	1203	protein_coding	photosystem I subunit F && sp|Q9SHE8|PSAF_ARATH Photosystem I reaction center subunit III, chloroplastic OS=Arabidopsis thaliana OX=3702 GN=PSAF PE=1 SV=1 && PF02507:Photosystem I reaction centre subunit III	-
820584	49459	23842	33320	19125	29217	21665	14268	14968	22321	811.742	412.217	559.504	308.147	507.338	304.781	255.122	204.04	379.504	23413.4	17508.7	0.419268	0.139644	0.73868	16981.6	36110.8	-1.08848	0.000426554	0.0330485	22850.1	36348.8	-0.669724	0.0364144	0.69365	BGAL1	NC_003074.8	4510965	4516478	+	3493	protein_coding	beta galactosidase 1 && sp|Q9SCW1|BGAL1_ARATH Beta-galactosidase 1 OS=Arabidopsis thaliana OX=3702 GN=BGAL1 PE=2 SV=1 && PF02140:Galactose binding lectin domain|PF17834:Beta-sandwich domain in beta galactosidase|PF01301:Glycosyl hydrolases family 35	C2H2
840630	46102	47120	21222	24802	16048	13665	17283	19186	22511	824.638	887.89	388.378	435.526	303.706	209.512	336.802	285.041	417.127	18173.7	19902.4	-0.131094	0.630458	0.977978	19299.3	39050.4	-1.0168	0.00117408	0.0647662	17761.5	39308.7	-1.14611	0.00194571	0.172391	NIA2	NC_003070.9	14158452	14161938	+	3205	protein_coding	nitrate reductase 2 && sp|P11035|NIA2_ARATH Nitrate reductase [NADH] 2 OS=Arabidopsis thaliana OX=3702 GN=NIA2 PE=1 SV=1 && PF00174:Oxidoreductase molybdopterin binding domain|PF00173:Cytochrome b5-like Heme/Steroid binding domain|PF00970:Oxidoreductase FAD-binding domain|PF00175:Oxidoreductase NAD-binding domain|PF03404:Mo-co oxidoreductase dimerisation domain	C3H
818436	21416	27171	21565	29140	15790	26080	20986	41733	16840	1475.66	1972.26	1520.28	1971.16	1151.12	1540.32	1575.4	2388.4	1202.04	23188.4	25692.9	-0.14799	0.602511	0.973057	24888.8	23952.3	0.0553636	0.839977	0.967034	22648	24128.9	-0.0913685	0.725235	0.999936	LP1	NC_003071.7	16130290	16131240	+	832	protein_coding	lipid transfer protein 1 && sp|Q42589|NLTP1_ARATH Non-specific lipid-transfer protein 1 OS=Arabidopsis thaliana OX=3702 GN=LTP1 PE=2 SV=1 && PF00234:Protease inhibitor/seed storage/LTP family	MYB_related
834996	34377	18752	32784	16645	31792	19978	21672	18481	25356	681.933	391.861	665.366	324.147	667.238	339.689	468.365	304.494	521.056	23021.7	22349	0.0427772	0.890087	0.998958	21675.2	29120.2	-0.426008	0.136505	0.608109	22464.5	29325.9	-0.384554	0.26772	0.999936	BXL1	NC_003076.8	20011812	20016857	-	2890	protein_coding	beta-xylosidase 1 && sp|Q9FGY1|BXL1_ARATH Beta-D-xylosidase 1 OS=Arabidopsis thaliana OX=3702 GN=BXL1 PE=1 SV=1 && PF00933:Glycosyl hydrolase family 3 N terminal domain|PF14310:Fibronectin type III-like domain|PF01915:Glycosyl hydrolase family 3 C-terminal domain	C2H2
843323	17042	25229	18358	24391	18058	28272	20735	33650	28344	403.717	629.603	444.945	567.244	452.6	574.076	535.146	662.096	695.581	23065.9	27380	-0.247359	0.175967	0.781601	26540.9	20729	0.356581	0.120841	0.582794	22515.9	20884.1	0.108556	0.653373	0.999936	NRT1.7	NC_003070.9	26315787	26320233	+	2420	protein_coding	nitrate transporter 1.7 && sp|Q8RX77|PTR21_ARATH Protein NRT1/ PTR FAMILY 2.13 OS=Arabidopsis thaliana OX=3702 GN=NPF2.13 PE=1 SV=1 && PF00854:POT family	C3H
832546	6256	14221	16168	28243	33323	50066	19536	33868	12204	236.575	566.517	625.538	1048.5	1333.23	1622.82	804.859	1063.75	478.085	36322.6	21266.6	0.772259	0.00779863	0.225522	20600.7	12537.7	0.716446	0.0567828	0.436622	35428.7	12642.2	1.48668	3.82255e-05	0.0117431	VSP2	NC_003076.8	8500468	8502224	-	1516	protein_coding	vegetative storage protein 2 && sp|O82122|VSP2_ARATH Vegetative storage protein 2 OS=Arabidopsis thaliana OX=3702 GN=VSP2 PE=2 SV=1 && PF03767:HAD superfamily, subfamily IIIB (Acid phosphatase)	G2-like
836304	26117	27727	13659	24725	27046	26235	14741	28146	24491	700.632	783.574	374.896	651.16	767.642	603.26	430.83	627.138	680.618	25846.7	22208.4	0.218836	0.310191	0.880956	21527.7	23038.1	-0.097811	0.746658	0.946273	25230.3	23193.1	0.121455	0.684344	0.999936	AT5G61820	NC_003076.8	24834300	24836933	-	2137	protein_coding	stress up-regulated Nod 19 protein && - && PF07712:Stress up-regulated Nod 19	-
842386	21640	27349	22823	23174	20516	22309	24519	28292	19644	1259.48	1676.82	1359.04	1324.1	1263.33	1112.94	1554.71	1367.66	1184.39	21796.6	24178.3	-0.14962	0.382593	0.912053	23435.8	24515.1	-0.0649562	0.744956	0.945783	21281.7	24696.9	-0.214719	0.282526	0.999936	FED_A	NC_003070.9	22444307	22445291	+	985	protein_coding	2Fe-2S ferredoxin-like superfamily protein && sp|P16972|FER2_ARATH Ferredoxin-2, chloroplastic OS=Arabidopsis thaliana OX=3702 GN=FD2 PE=1 SV=1 && PF00111:2Fe-2S iron-sulfur cluster binding domain	-
818395	24339	28859	24610	29310	15983	20151	24138	22728	19924	514.879	643.123	532.646	608.699	357.725	365.389	556.308	399.34	436.625	21570.6	22550.9	-0.0641054	0.796774	0.995635	21863.2	26548.2	-0.280134	0.169923	0.649324	21076.9	26743.5	-0.343526	0.200773	0.999936	CAX1	NC_003071.7	15989083	15993326	-	2710	protein_coding	cation exchanger 1 && sp|Q39253|CAX1_ARATH Vacuolar cation/proton exchanger 1 OS=Arabidopsis thaliana OX=3702 GN=CAX1 PE=1 SV=3 && PF01699:Sodium/calcium exchanger protein	ERF
817876	22608	18360	19149	22925	30503	25838	16785	23583	24440	605.082	517.649	524.352	602.345	863.741	592.744	489.424	524.241	677.616	26383.4	21653.5	0.285013	0.194514	0.795226	20994.3	20445.9	0.0381738	0.847126	0.969337	25750.2	20590	0.322617	0.151676	0.999936	PKT3	NC_003071.7	14047478	14051400	-	2142	protein_coding	peroxisomal 3-ketoacyl-CoA thiolase 3 && sp|Q56WD9|THIK2_ARATH 3-ketoacyl-CoA thiolase 2, peroxisomal OS=Arabidopsis thaliana OX=3702 GN=PED1 PE=1 SV=2 && PF02803:Thiolase, C-terminal domain|PF00108:Thiolase, N-terminal domain	-
815058	20378	23640	29019	19786	28743	24769	15817	21606	19566	830.898	1015.42	1210.58	792.006	1239.96	865.667	702.623	731.712	826.454	24376.2	18999.4	0.359497	0.0885517	0.638771	18419	24892.4	-0.434515	0.030264	0.340391	23787.2	25084.2	-0.0766081	0.76535	0.999936	LHCB2.1	NC_003071.7	1822990	1824480	-	1406	protein_coding	photosystem II light harvesting complex protein 2.1 && sp|Q9SHR7|CB21_ARATH Chlorophyll a-b binding protein 2.1, chloroplastic OS=Arabidopsis thaliana OX=3702 GN=LHCB2.1 PE=1 SV=1 && PF00504:Chlorophyll A-B binding protein	SBP
831207	26866	31840	24731	22620	22396	20955	15978	20297	17238	323.773	404.224	304.934	267.618	285.56	216.462	209.784	203.165	215.207	21896	17860.5	0.293871	0.0752988	0.603412	17314.2	28475.4	-0.717768	7.34481e-05	0.0111554	21378.8	28682.3	-0.423997	0.04786	0.766609	GUN5	NC_003076.8	4387307	4392429	-	4757	protein_coding	magnesium-chelatase subunit chlH%2C chloroplast%2C putative / Mg-protoporphyrin IX chelatase%2C putative (CHLH) && sp|Q9FNB0|CHLH_ARATH Magnesium-chelatase subunit ChlH, chloroplastic OS=Arabidopsis thaliana OX=3702 GN=CHLH PE=1 SV=1 && PF02514:CobN/Magnesium Chelatase|PF11965:Domain of unknown function (DUF3479)	HSF
824654	16361	14161	20333	28346	21795	39206	16547	24235	17091	736.806	671.812	936.849	1253.2	1038.46	1513.39	811.847	906.496	797.335	28968.9	19142.2	0.597759	0.00141453	0.0749448	18553.2	17294	0.101404	0.598195	0.90513	28269.4	17423.7	0.698207	0.00276277	0.208766	LHCA1	NC_003074.8	20339504	20341176	-	1273	protein_coding	chlorophyll a-b binding protein 6 && sp|Q01667|CAB6_ARATH Chlorophyll a-b binding protein 6, chloroplastic OS=Arabidopsis thaliana OX=3702 GN=LHCA1 PE=1 SV=1 && PF00504:Chlorophyll A-B binding protein	SBP
839870	17287	12834	17666	27529	27172	40903	14093	27505	12925	754.216	589.86	788.569	1179.1	1254.26	1529.63	669.871	996.707	584.167	31149.7	17679.3	0.817118	0.000488016	0.035863	17128	16235.2	0.077271	0.755642	0.948181	30392.4	16352.6	0.894193	2.31597e-05	0.00775189	CAB2	NC_003070.9	10474656	10475969	-	1314	protein_coding	chlorophyll A/B-binding protein 2 && sp|P0CJ48|CB1A_ARATH Chlorophyll a-b binding protein 2, chloroplastic OS=Arabidopsis thaliana OX=3702 GN=LHCB1.1 PE=1 SV=1 && PF00504:Chlorophyll A-B binding protein	SBP
839235	33085	19333	23059	20771	20043	22384	19685	21594	17672	1224.48	753.754	873.144	754.678	784.823	710.091	793.72	663.793	677.542	20840.9	19767.1	0.0763322	0.615174	0.974714	19162.6	25601.8	-0.417968	0.0681667	0.470101	20344.5	25773.4	-0.341253	0.145803	0.999936	PIP1C	NC_003070.9	225665	227543	-	1549	protein_coding	plasma membrane intrinsic protein 1C && sp|Q08733|PIP13_ARATH Aquaporin PIP1-3 OS=Arabidopsis thaliana OX=3702 GN=PIP1-3 PE=1 SV=1 && PF00230:Major intrinsic protein	ERF
834871	32123	19131	10196	23212	24998	23376	14801	22123	27507	1065.11	668.228	345.885	755.568	876.942	664.359	534.662	609.256	944.822	23753.2	21585.9	0.138028	0.568876	0.966358	20932.1	20857	0.00517441	0.988964	0.997987	23188.6	20981.5	0.14429	0.696069	0.999936	NSP5	NC_003076.8	19540937	19542760	-	1729	protein_coding	nitrile specifier protein 5 && sp|Q93XW5|NSP5_ARATH Nitrile-specifier protein 5 OS=Arabidopsis thaliana OX=3702 GN=NSP5 PE=2 SV=1 && PF01344:Kelch motif	-
837740	18579	18299	18602	18244	26740	23870	17694	27276	26229	367.405	381.207	376.364	354.183	559.466	404.606	381.207	448.006	537.323	22866.2	23679.4	-0.0504349	0.823836	0.99636	22956.6	18896.7	0.280781	0.136634	0.608339	22312.4	19034.4	0.229217	0.313094	0.999936	APA1	NC_003070.9	4016712	4021043	-	2899	protein_coding	aspartic proteinase A1 && sp|O65390|APA1_ARATH Aspartic proteinase A1 OS=Arabidopsis thaliana OX=3702 GN=APA1 PE=1 SV=1 && PF05184:Saposin-like type B, region 1|PF03489:Saposin-like type B, region 2|PF00026:Eukaryotic aspartyl protease	WRKY
837904	23148	28477	19784	25781	16725	20992	18108	22044	18934	741.779	961.315	648.635	811.045	567.043	576.596	632.184	586.72	628.541	20904.6	19754.7	0.0816303	0.666887	0.982681	19150.9	24384.2	-0.348542	0.0852074	0.513223	20419	24560	-0.266402	0.285764	0.999936	GAPC2	NC_003070.9	4608077	4610878	-	1789	protein_coding	glyceraldehyde-3-phosphate dehydrogenase C2 && sp|Q9FX54|G3PC2_ARATH Glyceraldehyde-3-phosphate dehydrogenase GAPC2, cytosolic OS=Arabidopsis thaliana OX=3702 GN=GAPC2 PE=1 SV=1 && PF00044:Glyceraldehyde 3-phosphate dehydrogenase, NAD binding domain|PF02800:Glyceraldehyde 3-phosphate dehydrogenase, C-terminal domain	Trihelix
831020	18770	22559	16172	22841	16870	29785	25562	22550	18602	421.158	533.225	371.253	503.13	400.484	572.842	624.867	420.249	432.385	22559.4	22562.4	-0.000140271	0.999498	0.999861	21873.8	19629.9	0.156129	0.511195	0.875363	22017.1	19771.5	0.155232	0.509322	0.999936	HSC70-1	NC_003076.8	553745	556623	-	2555	protein_coding	heat shock cognate protein 70-1 && sp|P22953|HS701_ARATH Heat shock 70 kDa protein 1 OS=Arabidopsis thaliana OX=3702 GN=HSP70-1 PE=1 SV=3 && PF00012:Hsp70 protein	TCP
837304	14944	13195	17738	24179	16905	31032	17188	30496	27265	478.614	445.183	581.23	760.223	572.826	851.892	599.73	811.224	904.595	23387.8	24775.3	-0.0831354	0.710627	0.987692	24016.9	15605.2	0.622031	0.00465452	0.140273	22826.5	15721.4	0.538	0.018616	0.541456	APX1	NC_003070.9	2437281	2439665	+	1790	protein_coding	ascorbate peroxidase 1 && sp|Q05431|APX1_ARATH L-ascorbate peroxidase 1, cytosolic OS=Arabidopsis thaliana OX=3702 GN=APX1 PE=1 SV=2 && PF00141:Peroxidase	TCP
843182	28174	25485	21184	25527	22266	16302	13072	23390	15989	618.604	589.467	475.88	550.236	517.244	306.805	312.693	426.554	363.677	21454	17213.8	0.317631	0.198719	0.799518	16682.7	25485.1	-0.611265	0.00258593	0.104845	20959	25662.6	-0.292124	0.283575	0.999936	KCS6	NC_003070.9	25712414	25715024	-	2611	protein_coding	3-ketoacyl-CoA synthase 6 && sp|Q9XF43|KCS6_ARATH 3-ketoacyl-CoA synthase 6 OS=Arabidopsis thaliana OX=3702 GN=CUT1 PE=1 SV=1 && PF08541:3-Oxoacyl-[acyl-carrier-protein (ACP)] synthase III C terminal|PF08392:FAE1/Type III polyketide synthase-like protein	-
829452	19470	15678	18725	15907	28966	22391	20677	24539	22720	277.383	235.296	272.936	222.477	436.607	273.428	320.932	290.369	335.314	22456.8	22767.6	-0.0198462	0.937514	0.999861	22073.1	18317.3	0.269055	0.107107	0.557118	21909.5	18448.8	0.248007	0.378109	0.999936	AT4G33150	NC_003075.7	15985174	15991633	-	4024	protein_coding	lysine-ketoglutarate reductase/saccharopine dehydrogenase bifunctional enzyme && sp|Q9SMZ4|AASS_ARATH Alpha-aminoadipic semialdehyde synthase OS=Arabidopsis thaliana OX=3702 GN=LKR/SDH PE=1 SV=1 && PF03435:Saccharopine dehydrogenase NADP binding domain|PF05222:Alanine dehydrogenase/PNT, N-terminal domain|PF16653:Saccharopine dehydrogenase C-terminal domain|PF04455:LOR/SDH bifunctional enzyme cons…	-
817646	27124	21478	18512	23649	22975	19769	15748	19316	19911	584.579	487.634	408.196	500.365	523.883	365.2	369.766	345.769	444.542	22102.5	18443.9	0.261053	0.19274	0.793846	17882.8	22827.5	-0.35222	0.093654	0.527589	21583.7	22982.9	-0.0906445	0.703943	0.999936	VAR2	NC_003071.7	13174279	13177223	+	2660	protein_coding	FtsH extracellular protease family && sp|O80860|FTSH2_ARATH ATP-dependent zinc metalloprotease FTSH 2, chloroplastic OS=Arabidopsis thaliana OX=3702 GN=FTSH2 PE=1 SV=1 && PF01434:Peptidase family M41|PF17862:AAA+ lid domain|PF00004:ATPase family associated with various cellular activities (AAA)	WRKY
835180	20389	16202	17420	17694	24882	25792	15841	21979	28116	333.582	279.246	291.595	284.196	430.707	361.7	282.359	298.672	476.531	22571.8	22149	0.0272817	0.914244	0.999314	21478.9	18365.4	0.225915	0.356342	0.804311	22022.1	18494.8	0.251819	0.255778	0.999936	ERD1	NC_003076.8	20764096	20768764	+	3504	protein_coding	Clp ATPase && sp|P42762|CLPD_ARATH Chaperone protein ClpD, chloroplastic OS=Arabidopsis thaliana OX=3702 GN=CLPD PE=1 SV=1 && PF10431:C-terminal, D2-small domain, of ClpB protein|PF07724:AAA domain (Cdc48 subfamily)|PF17871:AAA lid domain|PF00004:ATPase family associated with various cellular activities (AAA)|PF02861:Clp amino terminal domain, pathogenicity island component	ARF
816413	22671	22983	19340	19776	22579	19415	16206	22269	21594	284.211	303.52	248.057	243.385	299.477	208.624	221.339	231.873	280.436	20555.7	20053.1	0.0356799	0.855801	0.998958	19441.6	22150.7	-0.18821	0.310202	0.771902	20067.2	22308.8	-0.152794	0.476722	0.999936	HA1	NC_003071.7	8221514	8227622	+	4573	protein_coding	H[+]-ATPase 1 && sp|P20649|PMA1_ARATH ATPase 1, plasma membrane-type OS=Arabidopsis thaliana OX=3702 GN=AHA1 PE=1 SV=3 && PF00122:E1-E2 ATPase|PF00702:haloacid dehalogenase-like hydrolase	GRAS
827956	20451	24465	14556	21034	15044	26404	15464	28717	19704	586.507	739.119	427.096	592.195	456.469	649.06	483.162	684.033	585.387	20294.5	20941.9	-0.0453145	0.827138	0.996639	20295.7	20310.8	-0.00104648	0.996668	0.999223	19808.1	20453.8	-0.0462619	0.861845	0.999936	PIP1%3B4	NC_003075.7	185285	187680	-	1999	protein_coding	plasma membrane intrinsic protein 1%3B4 && sp|Q39196|PIP14_ARATH Probable aquaporin PIP1-4 OS=Arabidopsis thaliana OX=3702 GN=PIP1.4 PE=1 SV=1 && PF00230:Major intrinsic protein	C3H
825847	25696	24948	13151	20869	17212	26889	15305	23427	17290	1027.28	1050.68	537.906	819.046	728.019	921.411	666.603	777.891	716.057	21170.2	18519.2	0.193013	0.237484	0.830228	17949.9	21752.5	-0.277198	0.307149	0.770191	20661.2	21897.4	-0.083825	0.772819	0.999936	UBQ11	NC_003075.7	2588004	2589437	-	1434	protein_coding	ubiquitin 11 && sp|P0CG85|UBI1P_NICSY Polyubiquitin OS=Nicotiana sylvestris OX=4096 GN=UBI11 PE=2 SV=1 && PF00240:Ubiquitin family	FAR1
3769408	34440	22161	21561	19659	16680	18962	17453	21264	11177	1092.03	740.241	699.467	611.954	559.575	515.363	602.914	560.012	367.137	18238	16535.2	0.141393	0.515796	0.952917	16024	26536.9	-0.727764	0.00608412	0.161341	17807.5	26712.7	-0.585051	0.0136212	0.477127	AT3G41768	NC_003074.8	14197677	14199484	+	1808	rRNA	18S ribosomal RNA && - && -	-
827996	21942	24627	17868	23995	20069	19994	17195	20528	17034	1148.77	1358.25	957.103	1233.28	1111.66	897.25	980.78	892.655	923.856	21228	18308	0.213486	0.217396	0.813178	17747.9	21985.4	-0.308902	0.108802	0.561202	20731.5	22142.1	-0.0949855	0.676268	0.999936	PETC	NC_003075.7	1440146	1441863	+	1095	protein_coding	photosynthetic electron transfer C && sp|Q9ZR03|UCRIA_ARATH Cytochrome b6-f complex iron-sulfur subunit, chloroplastic OS=Arabidopsis thaliana OX=3702 GN=petC PE=1 SV=1 && PF08802:Cytochrome B6-F complex Fe-S subunit|PF00355:Rieske [2Fe-2S] domain	LFY
820916	16946	15866	17945	16797	20228	29523	22519	24274	17092	959.971	946.823	1040.06	934.129	1212.36	1433.53	1389.8	1142.12	1003.03	21676.8	21382	0.0197799	0.92729	0.999554	20726	17278	0.262493	0.161682	0.64238	21143.6	17404.7	0.280761	0.196744	0.999936	TCTP	NC_003074.8	5669317	5670842	-	1012	protein_coding	translationally controlled tumor protein && sp|P31265|TCTP1_ARATH Translationally-controlled tumor protein 1 OS=Arabidopsis thaliana OX=3702 GN=TCTP1 PE=1 SV=2 && PF00838:Translationally controlled tumour protein	-
819204	20891	23843	14663	15415	19648	20886	12279	31918	19752	749.939	901.65	538.536	543.243	746.232	642.656	480.221	951.66	734.527	18460.5	20682.2	-0.163993	0.527379	0.954973	20040.2	20275.8	-0.0168256	0.954108	0.990681	18013.2	20417.9	-0.180783	0.479125	0.999936	PIP1B	NC_003071.7	18910081	18911982	+	1597	protein_coding	plasma membrane intrinsic protein 1B && sp|Q06611|PIP12_ARATH Aquaporin PIP1-2 OS=Arabidopsis thaliana OX=3702 GN=PIP1-2 PE=1 SV=1 && PF00230:Major intrinsic protein	ERF
822259	26375	16822	22389	18702	13689	23941	17155	19805	20251	1172.13	787.535	1017.99	815.932	643.639	911.97	830.586	731.032	932.306	18294.9	19228.9	-0.071774	0.709184	0.987577	18643.9	22259.3	-0.25573	0.231581	0.716849	17855.7	22414.3	-0.328016	0.168042	0.999936	TIP2	NC_003074.8	9722443	9723904	-	1290	protein_coding	tonoplast intrinsic protein 2 && sp|Q41963|TIP12_ARATH Aquaporin TIP1-2 OS=Arabidopsis thaliana OX=3702 GN=TIP1-2 PE=1 SV=2 && PF00230:Major intrinsic protein	C3H
843546	23520	13942	31148	21377	17343	18103	18649	15105	18812	571.101	356.624	773.804	509.573	445.542	376.775	493.336	304.632	473.196	18802.4	17937.1	0.0680059	0.76534	0.993621	17395	23263.5	-0.419425	0.171394	0.650601	18362.4	23438.3	-0.352126	0.244649	0.999936	PATL1	NC_003070.9	27148261	27150994	+	2361	protein_coding	PATELLIN 1 && sp|Q56WK6|PATL1_ARATH Patellin-1 OS=Arabidopsis thaliana OX=3702 GN=PATL1 PE=1 SV=2 && PF00650:CRAL/TRIO domain|PF03765:CRAL/TRIO, N-terminal domain	Trihelix
820005	17476	19960	18321	19578	16308	21710	18002	25458	19914	579.453	697.184	621.514	637.278	572.092	617.011	650.293	701.101	684.014	18884.4	21035.3	-0.155623	0.255973	0.842326	20390	19015.7	0.100684	0.531789	0.880122	18434.7	19156.1	-0.0553596	0.748134	0.999936	AAC1	NC_003074.8	2605435	2607895	-	1729	protein_coding	ADP/ATP carrier 1 && sp|P31167|ADT1_ARATH ADP,ATP carrier protein 1, mitochondrial OS=Arabidopsis thaliana OX=3702 GN=AAC1 PE=1 SV=2 && PF00153:Mitochondrial carrier protein	ERF
843186	10609	19340	13613	14501	27652	16066	19850	33188	21728	289.757	556.45	380.398	388.813	799.051	376.117	590.652	752.87	614.765	19646	24570.2	-0.32272	0.271321	0.852158	23811.7	14916.6	0.674783	0.010124	0.210643	19172.1	15031.3	0.351026	0.332908	0.999936	AT1G68570	NC_003070.9	25746697	25750291	+	2099	protein_coding	Major facilitator superfamily protein && sp|Q9SX20|PTR18_ARATH Protein NRT1/ PTR FAMILY 3.1 OS=Arabidopsis thaliana OX=3702 GN=NPF3.1 PE=2 SV=1 && PF00854:POT family	G2-like
820771	13173	20725	16281	16520	15846	26932	23733	18978	21617	1154.72	1913.81	1460.16	1421.63	1469.61	2023.57	2266.51	1381.73	1963	19227.9	21932.6	-0.189818	0.421749	0.922847	21268.5	17159.1	0.30972	0.240074	0.724767	18757.7	17290	0.117575	0.655042	0.999936	MT3	NC_003074.8	5180642	5181586	-	654	protein_coding	metallothionein 3 && sp|O22433|MT3_ARATH Metallothionein-like protein 3 OS=Arabidopsis thaliana OX=3702 GN=MT3 PE=1 SV=1 && -	-
841883	14921	13190	16046	26019	16177	27793	18687	20419	18130	768.554	715.701	845.606	1315.68	881.583	1227.07	1048.64	873.555	967.396	22786.8	19222.6	0.245434	0.214837	0.81312	18636	15023.1	0.31087	0.0662898	0.465195	22247.8	15133.3	0.555948	0.0118036	0.451729	AT1G54410	NC_003070.9	20309473	20310850	-	1113	protein_coding	dehydrin family protein && sp|Q9SLJ2|HRD11_ARATH Dehydrin HIRD11 OS=Arabidopsis thaliana OX=3702 GN=HIRD11 PE=1 SV=1 && -	-
838314	26447	28647	8726	30067	10587	38652	3912	12331	11589	491.306	560.616	165.85	548.34	208.083	615.466	79.1747	190.263	223.024	25307.4	9084.6	1.47805	0.000317904	0.0264959	8806.16	21800.7	-1.30777	0.00320683	0.119395	24703.3	21941.3	0.171063	0.720019	0.999936	LOX3	NC_003070.9	5977323	5981521	+	3086	protein_coding	lipoxygenase 3 && sp|Q9LNR3|LOX3_ARATH Lipoxygenase 3, chloroplastic OS=Arabidopsis thaliana OX=3702 GN=LOX3 PE=2 SV=1 && PF00305:Lipoxygenase|PF01477:PLAT/LH2 domain	ERF
834313	15766	16145	16248	20357	17160	20041	21257	23246	18767	873.278	942.062	920.781	1106.95	1005.63	951.496	1282.76	1069.45	1076.85	18964.2	21212.8	-0.161643	0.306615	0.879302	20563.9	16408.1	0.325689	0.047943	0.407771	18516	16528.3	0.163822	0.320198	0.999936	TRX3	NC_003076.8	17242607	17244231	+	1035	protein_coding	thioredoxin 3 && sp|Q42403|TRXH3_ARATH Thioredoxin H3 OS=Arabidopsis thaliana OX=3702 GN=TRX3 PE=1 SV=1 && PF00085:Thioredoxin	bHLH
829359	16044	20423	16803	20343	17574	20847	15234	19101	17051	823.438	1104.2	882.328	1024.99	954.285	917.103	851.813	814.243	906.564	19347.2	17175.9	0.171756	0.22053	0.815705	16651.2	18186.9	-0.127272	0.491949	0.866583	18888.7	18321.7	0.0439724	0.822274	0.999936	PDE334	NC_003075.7	15573553	15574737	-	1117	protein_coding	ATPase%2C F0 complex%2C subunit B/B'%2C bacterial/chloroplast && sp|P31853|ATPF2_SPIOL ATP synthase subunit b', chloroplastic OS=Spinacia oleracea OX=3562 GN=ATPF2 PE=1 SV=2 && PF00430:ATP synthase B/B' CF(0)	-
843950	21559	19692	12430	21824	18126	23242	12600	19283	14199	1045.64	1006.13	616.808	1039.14	930.133	966.238	665.789	776.798	713.415	20749.5	15232.7	0.445865	0.00229677	0.103496	14764.3	18288.9	-0.308835	0.198041	0.679577	20256.7	18411.8	0.13777	0.581938	0.999936	ERD14	NC_003070.9	28586663	28587931	-	1182	protein_coding	Dehydrin family protein && sp|P42763|ERD14_ARATH Dehydrin ERD14 OS=Arabidopsis thaliana OX=3702 GN=ERD14 PE=1 SV=1 && PF00257:Dehydrin	-
838632	22075	17546	7704	20550	18618	28231	12598	17598	16775	545.487	456.743	194.771	498.517	486.749	597.952	339.154	361.182	429.414	21969.5	15666.3	0.487869	0.00511936	0.174729	15188.3	16109.7	-0.0849796	0.800885	0.958877	21438.5	16210.3	0.403294	0.254807	0.999936	COR47	NC_003070.9	7084409	7086873	-	2320	protein_coding	cold-regulated 47 && sp|P31168|COR47_ARATH Dehydrin COR47 OS=Arabidopsis thaliana OX=3702 GN=COR47 PE=1 SV=2 && PF00257:Dehydrin	-
825316	17276	24169	15188	17939	17825	19247	10840	22497	16476	636.51	938.061	572.516	648.85	694.833	607.829	435.114	688.44	628.845	18161.5	16299.4	0.156004	0.450609	0.930503	15797	19362.9	-0.293611	0.265445	0.743316	17728.9	19504	-0.13767	0.57094	0.999936	PIP1A	NC_003074.8	22733243	22735394	+	1556	protein_coding	plasma membrane intrinsic protein 1A && sp|P61837|PIP11_ARATH Aquaporin PIP1-1 OS=Arabidopsis thaliana OX=3702 GN=PIP1-1 PE=1 SV=1 && PF00230:Major intrinsic protein	ERF
822286	13586	4519	17667	17081	16694	28176	19169	25767	14369	729.276	255.537	970.26	900.115	948.09	1296.39	1121.02	1148.8	799.019	20090.5	19590.8	0.0363477	0.869696	0.998958	18985.1	12089.9	0.651064	0.0975424	0.536179	19598.8	12179.6	0.686296	0.0994702	0.921715	CCL	NC_003074.8	9827682	9828917	+	1068	protein_coding	CCR-like protein && sp|Q96500|LIRP1_ARATH Light-regulated protein 1, chloroplastic OS=Arabidopsis thaliana OX=3702 GN=LIR1 PE=1 SV=1 && PF07207:Light regulated protein Lir1	-
837602	16900	21166	19275	20059	15173	15494	14328	22108	12478	269.65	355.765	314.654	314.201	256.138	211.902	249.064	292.984	206.248	16803.5	16071.2	0.0642254	0.762723	0.993551	15573.7	19569	-0.329417	0.112788	0.570198	16413.1	19715.6	-0.264504	0.248171	0.999936	CER1	NC_003070.9	418416	422579	+	3593	protein_coding	Fatty acid hydroxylase superfamily && sp|F4HVY0|CER1_ARATH Very-long-chain aldehyde decarbonylase CER1 OS=Arabidopsis thaliana OX=3702 GN=CER1 PE=1 SV=1 && -	FAR1
840098	17879	24205	17884	17322	17286	15200	12977	17804	13940	542.317	773.437	555.008	515.813	554.745	395.193	428.841	448.546	438.029	16567.6	14860.2	0.156854	0.378122	0.909827	14404.4	20488.9	-0.508315	0.0113855	0.220735	16177.4	20640.3	-0.351503	0.144846	0.999936	PRK	NC_003070.9	11532199	11534639	+	1890	protein_coding	phosphoribulokinase && sp|P25697|KPPR_ARATH Phosphoribulokinase, chloroplastic OS=Arabidopsis thaliana OX=3702 GN=At1g32060 PE=1 SV=1 && PF00485:Phosphoribulokinase / Uridine kinase family	BBR-BPC
820461	18714	22458	15887	20282	15598	16538	13013	17481	14141	589.801	745.625	512.278	627.529	520.112	446.764	446.815	457.599	461.689	17340.1	14853	0.22333	0.200788	0.801236	14397.9	19479.4	-0.436086	0.0266489	0.323112	16935.7	19619.6	-0.212236	0.367949	0.999936	PGK1	NC_003074.8	4060920	4063306	-	1819	protein_coding	phosphoglycerate kinase 1 && sp|Q9LD57|PGKH1_ARATH Phosphoglycerate kinase 1, chloroplastic OS=Arabidopsis thaliana OX=3702 GN=PGK1 PE=1 SV=1 && PF00162:Phosphoglycerate kinase	MYB_related
837272	24625	17880	9716	17231	18492	17417	14756	16552	17222	586.505	448.615	236.76	402.893	465.981	355.57	382.892	327.435	424.922	17628.1	16332.2	0.110157	0.546206	0.960429	15835.7	17757.5	-0.165263	0.594857	0.904486	17209	17868.9	-0.0542953	0.868565	0.999936	AT1G07590	NC_003070.9	2336477	2339391	-	2407	protein_coding	Tetratricopeptide repeat (TPR)-like superfamily protein && sp|Q940Q2|PPR19_ARATH Pentatricopeptide repeat-containing protein At1g07590, mitochondrial OS=Arabidopsis thaliana OX=3702 GN=At1g07590 PE=2 SV=1 && PF13041:PPR repeat family	ARR-B
830825	19104	22113	16368	18173	18630	15579	13791	15584	14134	569.234	694.104	498.985	531.591	587.311	397.889	447.687	385.678	436.276	17453.2	14600.5	0.257454	0.182186	0.787713	14155.1	19651.4	-0.473334	0.0148148	0.250452	17042.4	19792.7	-0.21586	0.363473	0.999936	PMDH2	NC_003076.8	2993411	2995784	-	1924	protein_coding	peroxisomal NAD-malate dehydrogenase 2 && sp|Q9ZP05|MDHX2_ARATH Malate dehydrogenase 2, peroxisomal OS=Arabidopsis thaliana OX=3702 GN=PMDH2 PE=1 SV=1 && PF02866:lactate/malate dehydrogenase, alpha/beta C-terminal domain|PF00056:lactate/malate dehydrogenase, NAD binding domain	GRAS
828319	16223	16888	15201	13716	18994	16986	17114	19857	17161	657.274	720.782	630.104	545.54	814.18	589.879	755.403	668.203	720.258	16505.2	18131.7	-0.135616	0.493631	0.946714	17577.7	16466.3	0.094217	0.554474	0.888974	16106.8	16585.4	-0.0422666	0.849074	0.999936	AT4G22240	NC_003075.7	11765803	11767422	-	1415	protein_coding	Plastid-lipid associated protein PAP / fibrillin family protein && sp|O49629|PAP2_ARATH Probable plastid-lipid-associated protein 2, chloroplastic OS=Arabidopsis thaliana OX=3702 GN=PAP2 PE=1 SV=1 && PF04755:PAP_fibrillin	RAV
841033	17723	24810	17768	18207	12510	13118	12717	18536	14627	561.966	828.725	576.417	566.755	419.681	356.531	439.309	488.167	480.461	14514.8	15215.5	-0.068047	0.738995	0.991038	14748.7	20609.5	-0.482706	0.0222635	0.296835	14179.8	20762.1	-0.550122	0.0386264	0.707197	NPQ4	NC_003070.9	16870221	16873427	+	1808	protein_coding	Chlorophyll A-B binding family protein && sp|Q9XF91|PSBS_ARATH Photosystem II 22 kDa protein, chloroplastic OS=Arabidopsis thaliana OX=3702 GN=PSBS PE=2 SV=1 && -	-
820387	15772	12806	14842	19806	16695	18342	17870	21384	12134	357.669	305.927	344.359	440.936	400.562	356.531	441.5	402.775	285.055	18110.3	17064.6	0.0857862	0.678911	0.984044	16538	14764.8	0.163624	0.447274	0.8482	17683.9	14870.5	0.249962	0.170364	0.999936	FAD2	NC_003074.8	3860251	3863250	-	2528	protein_coding	fatty acid desaturase 2 && sp|P46313|FAD6E_ARATH Delta(12)-fatty-acid desaturase OS=Arabidopsis thaliana OX=3702 GN=FAD2 PE=1 SV=1 && PF00487:Fatty acid desaturase|PF11960:Domain of unknown function (DUF3474)	HSF
832034	14565	13481	21117	12353	17204	18130	15971	17162	17554	585.548	570.932	868.579	487.538	731.763	624.75	699.513	573.059	731.069	15733.9	17077.2	-0.118173	0.563802	0.965182	16557.9	16722.6	-0.0143125	0.94998	0.989875	15350.6	16851.3	-0.134568	0.6047	0.999936	AILP1	NC_003076.8	6423153	6426166	+	1426	protein_coding	aluminum induced protein with YGL and LRDR motifs && sp|P24805|TSJT1_TOBAC Stem-specific protein TSJT1 OS=Nicotiana tabacum OX=4097 GN=TSJT1 PE=2 SV=1 && PF12481:Aluminium induced protein	-
832147	20552	10034	28552	11041	13247	13806	20590	9876	16486	377.634	194.223	536.758	199.163	257.527	217.441	412.178	150.722	313.807	12582.5	16346.6	-0.377528	0.230737	0.824225	15856.5	20027	-0.336911	0.401906	0.828202	12279.2	20178.3	-0.716599	0.038976	0.709138	DIN10	NC_003076.8	6833564	6836862	+	3120	protein_coding	Raffinose synthase family protein && sp|Q8RX87|RFS6_ARATH Probable galactinol--sucrose galactosyltransferase 6 OS=Arabidopsis thaliana OX=3702 GN=RFS6 PE=2 SV=2 && -	-
818741	20394	15939	14298	19529	11840	25391	11295	13396	11764	844.159	695.013	605.511	793.571	518.516	900.861	509.354	460.55	504.437	18326.6	12204.9	0.586533	0.00849633	0.234848	11832.1	17218.4	-0.54127	0.00472768	0.141365	17887	17336	0.0451642	0.865058	0.999936	ERD15	NC_003071.7	17269158	17270542	+	1385	protein_coding	dehydration-induced protein (ERD15) && sp|Q39096|ERD15_ARATH Protein EARLY RESPONSIVE TO DEHYDRATION 15 OS=Arabidopsis thaliana OX=3702 GN=ERD15 PE=1 SV=1 && -	-
843415	13156	19613	13864	15279	9822	15598	17497	20159	18351	663.922	1042.67	715.825	756.959	524.423	674.712	961.986	844.971	959.363	13285.5	18783	-0.499522	0.00722266	0.215869	18209.9	15946	0.191523	0.390637	0.823587	12972.1	16065	-0.308486	0.23237	0.999936	AT1G70780	NC_003070.9	26695166	26696392	-	1136	protein_coding	hypothetical protein && - && -	FAR1
815210	13081	16493	16189	16365	13492	17327	17058	19758	12869	1041.55	1383.4	1318.82	1279.2	1136.59	1182.55	1479.72	1306.66	1061.49	15493.1	16559.4	-0.0960184	0.588612	0.970044	16050.1	15615.1	0.0396355	0.84904	0.96942	15125.3	15733.4	-0.0568528	0.769481	0.999936	PSBX	NC_003071.7	2587729	2588448	-	720	protein_coding	photosystem II subunit X && - && PF06596:Photosystem II reaction centre X protein (PsbX)	-
838633	15389	21667	7343	19789	10577	28722	9541	16048	12995	543.245	805.74	265.206	685.794	395.036	869.074	366.937	470.529	475.217	18934.9	12742.6	0.571404	0.0386199	0.469619	12351.5	15202.6	-0.299613	0.388658	0.823033	18477.2	15306.8	0.271596	0.509721	0.999936	ERD10	NC_003070.9	7087903	7089606	-	1624	protein_coding	Dehydrin family protein && sp|P42759|ERD10_ARATH Dehydrin ERD10 OS=Arabidopsis thaliana OX=3702 GN=ERD10 PE=1 SV=1 && PF00257:Dehydrin	-
830803	19654	19773	14673	14159	12826	14739	12849	16960	16283	739.814	784.07	565.087	523.225	510.801	475.55	526.93	530.246	634.945	13749.5	15403.6	-0.16389	0.289004	0.866014	14933.9	18441.5	-0.304374	0.131669	0.602036	13423	18570.6	-0.46832	0.0202414	0.558615	EXL4	NC_003076.8	2938193	2939715	+	1523	protein_coding	EXORDIUM like 4 && sp|Q9FY71|EXOL4_ARATH Protein EXORDIUM-like 4 OS=Arabidopsis thaliana OX=3702 GN=EXL4 PE=2 SV=1 && PF04674:Phosphate-induced protein 1 conserved region	MYB
835789	21180	17806	14518	12529	26444	13627	11609	11423	12761	318.526	282.095	223.383	184.978	420.76	175.661	190.206	142.685	198.808	17827.6	12114	0.55743	0.0857823	0.629616	11746.6	18208.7	-0.632431	0.00443606	0.137116	17397.3	18333.2	-0.0756284	0.832389	0.999936	BGAL4	NC_003076.8	23003909	23009672	+	3812	protein_coding	beta-galactosidase 4 && sp|Q9SCV8|BGAL4_ARATH Beta-galactosidase 4 OS=Arabidopsis thaliana OX=3702 GN=BGAL4 PE=1 SV=1 && -	C2H2
842935	16442	17662	13467	13080	14197	15099	15128	17076	18529	559.073	632.651	468.5	436.622	510.74	440.067	560.412	482.258	652.674	13992.2	17084.1	-0.288021	0.105103	0.682374	16565.3	16223.5	0.0300589	0.884085	0.976769	13657	16338.9	-0.258692	0.195511	0.999936	GSR2	NC_003070.9	24655115	24657703	-	1686	protein_coding	hypothetical protein && sp|Q8LCE1|GLN12_ARATH Glutamine synthetase cytosolic isozyme 1-2 OS=Arabidopsis thaliana OX=3702 GN=GLN1-2 PE=1 SV=2 && PF00120:Glutamine synthetase, catalytic domain|PF03951:Glutamine synthetase, beta-Grasp domain	SBP
818354	14254	19126	9378	16764	13658	16545	9898	19418	17530	550.277	777.821	370.408	635.341	557.855	547.48	416.298	622.629	701.063	15457.1	15445.1	0.00108577	0.996054	0.999861	14972.1	14623.1	0.0340498	0.911015	0.983293	15091.9	14726	0.035411	0.902347	0.999936	ChlAKR	NC_003071.7	15834766	15837001	+	1485	protein_coding	NAD(P)-linked oxidoreductase superfamily protein && sp|Q0PGJ6|AKRC9_ARATH NADPH-dependent aldo-keto reductase, chloroplastic OS=Arabidopsis thaliana OX=3702 GN=AKR4C9 PE=1 SV=1 && PF00248:Aldo/keto reductase family	HD-ZIP
839527	16815	14538	13666	17169	14831	15566	12851	16470	13751	597.632	544.317	496.94	599.055	557.695	474.21	497.606	486.195	506.293	15731.3	14366.2	0.130934	0.398533	0.916397	13926.5	15321	-0.137684	0.3917	0.823587	15361.2	15428.6	-0.00634322	0.97333	0.999936	c-NAD-MDH1	NC_003070.9	1188995	1191458	-	1613	protein_coding	Lactate/malate dehydrogenase family protein && sp|P93819|MDHC1_ARATH Malate dehydrogenase 1, cytoplasmic OS=Arabidopsis thaliana OX=3702 GN=MDH1 PE=1 SV=2 && PF00056:lactate/malate dehydrogenase, NAD binding domain|PF02866:lactate/malate dehydrogenase, alpha/beta C-terminal domain	HSF
819353	15355	12694	12548	17598	15496	17560	15351	16252	12560	964.163	839.672	806.121	1084.8	1029.46	945.108	1050.15	847.593	816.997	16703.8	14814.3	0.17321	0.302733	0.87697	14360.8	13810.2	0.0563669	0.762756	0.948958	16308.4	13907	0.229781	0.191507	0.999936	CP12-1	NC_003071.7	19446730	19447642	+	913	protein_coding	CP12 domain-containing protein 1 && sp|O22914|CP121_ARATH Calvin cycle protein CP12-1, chloroplastic OS=Arabidopsis thaliana OX=3702 GN=CP12-1 PE=1 SV=1 && PF02672:CP12 domain	-
836050	5088	6117	16818	8277	12532	11555	24686	40405	9906	351.431	445.084	1188.48	561.243	915.804	684.1	1857.62	2317.97	708.797	10733.2	24234.4	-1.17501	0.00123682	0.0685363	23471.3	9530.05	1.30034	0.0681519	0.470101	10472.2	9612.46	0.123583	0.773313	0.999936	LTP4	NC_003076.8	23924990	23925957	-	830	protein_coding	lipid transfer protein 4 && sp|Q9LLR6|NLTP4_ARATH Non-specific lipid-transfer protein 4 OS=Arabidopsis thaliana OX=3702 GN=LTP4 PE=3 SV=1 && PF00234:Protease inhibitor/seed storage/LTP family	ARF
827682	18203	13855	14284	14330	12458	13989	13718	17808	14654	480.015	384.883	385.378	370.973	347.576	316.195	394.107	390.038	400.312	13452.3	15391.2	-0.194281	0.169514	0.777353	14920	15753.5	-0.0784378	0.649822	0.921061	13134.3	15862.8	-0.272327	0.151048	0.999936	AT4G19410	NC_003075.7	10580893	10585861	-	2174	protein_coding	Pectinacetylesterase family protein && sp|Q940J8|PAE7_ARATH Pectin acetylesterase 7 OS=Arabidopsis thaliana OX=3702 GN=PAE7 PE=2 SV=1 && PF03283:Pectinacetylesterase|PF00235:Profilin	bHLH
829954	12990	14871	11217	12192	14736	15124	12816	21424	16820	409.175	493.459	361.495	377.016	491.099	408.341	439.809	560.506	548.853	13897.8	16853.2	-0.278226	0.131254	0.725311	16335.6	13334	0.292943	0.14763	0.625041	13562.9	13429.9	0.0142115	0.947167	0.999936	ELI3-1	NC_003075.7	17852441	17854608	+	1820	protein_coding	cinnamyl alcohol dehydrogenase 7 && sp|Q02971|CADH7_ARATH Cinnamyl alcohol dehydrogenase 7 OS=Arabidopsis thaliana OX=3702 GN=CAD7 PE=1 SV=2 && PF08240:Alcohol dehydrogenase GroES-like domain|PF00107:Zinc-binding dehydrogenase	HB-other
836607	16445	19264	13456	11884	18389	11170	12921	12514	15601	328.034	404.801	274.616	232.719	388.089	190.983	280.797	207.329	322.379	13959.2	13922.2	0.00381049	0.989275	0.999861	13501.2	16781.8	-0.313849	0.191194	0.671971	13626.2	16901.9	-0.310835	0.312491	0.999936	ABCF5	NC_003076.8	25916722	25920254	-	2874	protein_coding	general control non-repressible 5 && sp|Q9LV93|AB5F_ARATH ABC transporter F family member 5 OS=Arabidopsis thaliana OX=3702 GN=ABCF5 PE=2 SV=1 && PF00005:ABC transporter|PF12848:ABC transporter	bHLH
837358	12109	11459	15473	15274	13431	20945	12960	16064	11668	847.609	844.977	1108.12	1049.6	994.683	1256.68	988.336	933.944	846.086	16169.9	13552	0.254848	0.124675	0.717466	13135.9	13285.8	-0.0163702	0.930753	0.98692	15779.2	13386	0.237319	0.256766	0.999936	PSAO	NC_003070.9	2640803	2641934	-	819	protein_coding	photosystem I subunit O && sp|Q949Q5|PSAO_ARATH Photosystem I subunit O OS=Arabidopsis thaliana OX=3702 GN=PSAO PE=1 SV=1 && -	-
828460	6470	8596	10301	10463	13898	27193	15927	24150	12021	160.57	224.733	261.556	254.918	364.923	578.46	430.631	497.802	309.051	16565.4	17087.3	-0.044737	0.88172	0.998958	16556.9	8653.25	0.936146	0.000272328	0.0245827	16148	8721.12	0.888794	0.00731556	0.358255	CORI3	NC_003075.7	12310379	12313212	+	2310	protein_coding	Tyrosine transaminase family protein && sp|Q9SUR6|CORI3_ARATH Cystine lyase CORI3 OS=Arabidopsis thaliana OX=3702 GN=CORI3 PE=1 SV=1 && PF00155:Aminotransferase class I and II	M-type_MADS
825797	13307	16663	14522	15993	13901	14780	11523	15137	12723	501.559	661.616	560.008	591.775	554.341	477.5	473.173	473.873	496.778	14767.4	13126.2	0.169944	0.2646	0.8486	12724.5	15185.8	-0.255113	0.148764	0.626654	14419.6	15298.9	-0.0854098	0.671754	0.999936	ATPC1	NC_003075.7	2350498	2352025	-	1521	protein_coding	ATPase%2C F1 complex%2C gamma subunit protein && sp|Q01908|ATPG1_ARATH ATP synthase gamma chain 1, chloroplastic OS=Arabidopsis thaliana OX=3702 GN=ATPC1 PE=1 SV=1 && PF00231:ATP synthase	C2H2
839918	13904	11506	13990	14193	13221	19722	13437	16571	11562	1036.54	903.608	1067.06	1038.73	1042.79	1260.24	1091.34	1026.06	892.911	15371.1	13836.7	0.151751	0.366831	0.904716	13411.5	13398.5	0.0013914	0.993587	0.99867	14999.2	13495.6	0.152422	0.408002	0.999936	PSAK	NC_003070.9	10722183	10723247	+	769	protein_coding	photosystem I subunit K && sp|Q9SUI5|PSAK_ARATH Photosystem I reaction center subunit psaK, chloroplastic OS=Arabidopsis thaliana OX=3702 GN=PSAK PE=2 SV=2 && PF01241:Photosystem I psaG / psaK	-
834806	11157	16645	10923	9713	19339	11870	12305	18277	16823	220.177	346.035	220.543	188.175	403.783	200.786	264.557	299.578	343.921	13782.7	15767.4	-0.19413	0.506977	0.950608	15285.6	13244.9	0.206751	0.388782	0.823161	13448.6	13342.9	0.011358	0.973861	0.999936	TDT	NC_003076.8	19287369	19291103	-	2905	protein_coding	tonoplast dicarboxylate transporter && sp|Q8LG88|TDT_ARATH Tonoplast dicarboxylate transporter OS=Arabidopsis thaliana OX=3702 GN=TDT PE=2 SV=2 && PF00939:Sodium:sulfate symporter transmembrane region	-
837953	10486	8245	9261	17805	13933	23667	11203	18246	13272	582.508	482.495	526.35	970.997	818.89	1126.92	678.013	841.858	763.763	18002.2	14087.1	0.3538	0.0548955	0.540337	13653.5	9516.78	0.520762	0.00331021	0.120662	17568.7	9584.15	0.874303	1.6052e-05	0.00604444	AT1G13930	NC_003070.9	4760957	4762666	+	1032	protein_coding	oleosin-B3-like protein && sp|Q9ZQ80|NDRP1_ARATH Nodulin-related protein 1 OS=Arabidopsis thaliana OX=3702 GN=NRP1 PE=1 SV=1 && -	-
828468	6378	12102	13790	14811	21956	17024	14000	17611	8203	397.437	794.422	879.17	906.05	1447.52	909.289	950.438	911.48	529.525	17960.6	13150.9	0.44964	0.104956	0.68235	12743.1	11031.4	0.208125	0.526512	0.877941	17528.4	11121.5	0.656328	0.0534087	0.792515	AT4G23680	NC_003075.7	12336134	12337599	-	920	protein_coding	Polyketide cyclase/dehydrase and lipid transport superfamily protein && sp|Q9ZVF3|ML328_ARATH MLP-like protein 328 OS=Arabidopsis thaliana OX=3702 GN=MLP328 PE=2 SV=1 && PF00407:Pathogenesis-related protein Bet v I family	-
823555	11830	5194	10321	3909	13562	17458	12317	23119	27098	441.822	204.35	394.376	143.322	535.89	558.874	501.164	717.153	1048.41	11380.5	20797.5	-0.869846	0.0394951	0.472996	20166	9254.87	1.12363	0.00092874	0.0560672	11087.8	9318.65	0.250777	0.591907	0.999936	NIT2	NC_003074.8	15983199	15985535	+	1535	protein_coding	nitrilase 2 && sp|P32962|NRL2_ARATH Nitrilase 2 OS=Arabidopsis thaliana OX=3702 GN=NIT2 PE=1 SV=1 && PF00795:Carbon-nitrogen hydrolase	TCP
836051	7505	12598	13872	15411	11569	9008	15059	28346	9791	559.494	989.366	1058.06	1127.87	912.494	575.612	1223.08	1755.16	756.14	12025.5	17167	-0.513597	0.111067	0.694894	16628.3	11608.4	0.518506	0.121478	0.583223	11750.6	11701.5	0.00601702	0.985532	0.999936	LTP3	NC_003076.8	23928954	23929816	+	769	protein_coding	lipid transfer protein 3 && sp|Q9LLR7|NLTP3_ARATH Non-specific lipid-transfer protein 3 OS=Arabidopsis thaliana OX=3702 GN=LTP3 PE=3 SV=1 && PF00234:Protease inhibitor/seed storage/LTP family	MYB_related
842081	12102	11439	10591	12325	13615	19240	15643	15370	12390	483.815	481.749	433.196	483.719	575.876	659.301	681.325	510.359	513.126	14746.2	14611.7	0.0132745	0.946972	0.999861	14165.1	11624.1	0.285177	0.136786	0.608339	14386.2	11707.1	0.297333	0.1274	0.978298	DI19	NC_003070.9	21072855	21074877	-	1434	protein_coding	drought-induced 19 && sp|Q39083|DI191_ARATH Protein DEHYDRATION-INDUCED 19 OS=Arabidopsis thaliana OX=3702 GN=DI19-1 PE=1 SV=2 && PF05605:Drought induced 19 protein (Di19), zinc-binding|PF14571:Stress-induced protein Di19, C-terminal	-
843908	24099	11975	19074	10444	4072	8225	24865	7285	12508	1817.85	951.577	1472.06	773.409	324.978	531.802	2043.42	456.422	977.408	7403.41	15792	-1.09291	0.104813	0.68235	15319	18681.2	-0.286303	0.514597	0.876965	7233.47	18808.2	-1.37859	0.000108165	0.0253432	GASA1	NC_003070.9	28441501	28442435	-	760	protein_coding	GAST1 protein homolog 1 && sp|P46689|GASA1_ARATH Gibberellin-regulated protein 1 OS=Arabidopsis thaliana OX=3702 GN=GASA1 PE=2 SV=2 && -	-
816672	22395	25343	13796	12041	11124	9359	8079	11293	8523	628.426	749.155	396.079	331.703	330.258	225.107	246.986	263.204	247.757	10837	9255.71	0.227467	0.24535	0.833883	8971.52	21009	-1.22757	1.02284e-06	0.000611688	10583.9	21153.9	-0.999073	0.00066637	0.0831464	FBA1	NC_003071.7	9128122	9130619	-	2043	protein_coding	fructose-bisphosphate aldolase 1 && sp|Q9SJU4|ALFP1_ARATH Fructose-bisphosphate aldolase 1, chloroplastic OS=Arabidopsis thaliana OX=3702 GN=FBA1 PE=1 SV=2 && PF00274:Fructose-bisphosphate aldolase class-I	FAR1
843407	11153	17318	13608	13618	11655	18103	8633	15531	11643	344.868	564.118	430.508	413.389	381.297	479.809	290.827	398.879	372.955	14132.4	11776.7	0.263039	0.162706	0.769427	11414.3	14388	-0.333976	0.162083	0.64238	13791.7	14497.5	-0.0719704	0.766605	0.999936	TIFY7	NC_003070.9	26654529	26657350	+	1854	protein_coding	TIFY domain/Divergent CCT motif family protein && sp|Q8W4J8|TIF7_ARATH Protein TIFY 7 OS=Arabidopsis thaliana OX=3702 GN=TIFY7 PE=1 SV=2 && PF09425:Divergent CCT motif|PF06200:tify domain	-
828467	4737	7976	8574	27989	24711	22768	9866	9826	4680	242.253	429.696	448.616	1405.2	1337.04	998.038	549.691	417.371	247.937	25071.6	8140.8	1.62282	9.16673e-09	3.13242e-06	7889.34	7274.04	0.117146	0.720771	0.940125	24485.3	7332.22	1.7396	1.75045e-09	1.84559e-06	AT4G23670	NC_003075.7	12332429	12333904	-	1121	protein_coding	Polyketide cyclase/dehydrase and lipid transport superfamily protein && sp|Q9ZVF3|ML328_ARATH MLP-like protein 328 OS=Arabidopsis thaliana OX=3702 GN=MLP328 PE=2 SV=1 && PF00407:Pathogenesis-related protein Bet v I family	-
820664	13256	16902	13671	13543	12806	11877	13376	13641	11462	439.53	590.371	463.769	440.835	449.241	337.551	483.186	375.666	393.702	12693.3	12944	-0.028213	0.882065	0.998958	12548.7	14964.5	-0.254041	0.211561	0.693249	12394.8	15075.2	-0.282473	0.202926	0.999936	GOX2	NC_003074.8	4818251	4821013	+	1729	protein_coding	Aldolase-type TIM barrel family protein && sp|Q9LRS0|GLO2_ARATH (S)-2-hydroxy-acid oxidase GLO2 OS=Arabidopsis thaliana OX=3702 GN=GLO2 PE=1 SV=1 && PF01070:FMN-dependent dehydrogenase	C3H
3767724	10605	16874	10734	15868	10832	22256	10296	9285	13461	128.399	215.219	132.965	188.607	138.755	230.97	135.81	93.3712	168.834	15809.8	11263.6	0.489239	0.0645487	0.572919	10924.4	13077.2	-0.259535	0.370628	0.811146	15428	13174.6	0.227828	0.437373	0.999936	AT1G79245	NC_003070.9	29804594	29809514	-	4735	transcribed_pseudogene	pseudogene of Winged helix-turn-helix transcription repressor DNA-binding protein~AT1G79245.1 && - && -	HSF
825866	8537	8992	13652	12533	13062	24620	11288	15531	11524	385.062	427.26	630.01	554.965	623.339	951.854	554.696	581.842	538.467	16198.2	12725.2	0.348184	0.123544	0.717466	12334.3	10615	0.21659	0.336724	0.79134	15797.1	10698	0.562345	0.0552503	0.797906	PSBQ-2	NC_003075.7	2671523	2673243	-	1271	protein_coding	photosystem II subunit Q-2 && sp|Q41932|PSBQ2_ARATH Oxygen-evolving enhancer protein 3-2, chloroplastic OS=Arabidopsis thaliana OX=3702 GN=PSBQ2 PE=1 SV=2 && PF05757:Oxygen evolving enhancer protein 3 (PsbQ)	-
831330	12694	11210	10991	10199	15151	15297	12483	13995	17718	299.477	278.6	265.294	236.215	378.177	309.334	320.846	274.232	433.022	13431.4	14931.9	-0.152779	0.528295	0.955337	14480.3	11876.6	0.285929	0.189908	0.670741	13103.6	11960.9	0.131614	0.564854	0.999936	FDH	NC_003076.8	4776733	4779526	+	2430	protein_coding	formate dehydrogenase && sp|Q9S7E4|FDH_ARATH Formate dehydrogenase, chloroplastic/mitochondrial OS=Arabidopsis thaliana OX=3702 GN=FDH1 PE=1 SV=1 && PF02826:D-isomer specific 2-hydroxyacid dehydrogenase, NAD binding domain|PF00389:D-isomer specific 2-hydroxyacid dehydrogenase, catalytic domain	bHLH
828183	11023	10515	15550	13866	12065	18544	12629	13875	11416	557.26	559.987	804.292	688.167	645.319	803.56	695.568	582.601	597.864	14494.4	12715.6	0.188975	0.257627	0.84379	12326.8	12619.3	-0.033858	0.873488	0.973286	14144.8	12716	0.153652	0.50027	0.999936	PSAD-1	NC_003075.7	1229031	1230164	-	1134	protein_coding	photosystem I subunit D-1 && sp|Q9S7H1|PSAD1_ARATH Photosystem I reaction center subunit II-1, chloroplastic OS=Arabidopsis thaliana OX=3702 GN=psaD1 PE=1 SV=1 && PF02531:PsaD	-
829585	12379	18691	12272	9929	17452	11931	11643	11193	13688	398.468	633.798	404.155	313.76	594.349	329.186	408.305	299.25	456.434	13186.9	12390.2	0.0899005	0.74807	0.991623	12015.3	14825.3	-0.303219	0.243752	0.728175	12868.1	14935.3	-0.214952	0.504766	0.999936	HDR	NC_003075.7	16428407	16431144	-	1781	protein_coding	4-hydroxy-3-methylbut-2-enyl diphosphate reductase && sp|Q94B35|ISPH_ARATH 4-hydroxy-3-methylbut-2-enyl diphosphate reductase, chloroplastic OS=Arabidopsis thaliana OX=3702 GN=ISPH PE=1 SV=1 && PF02401:LytB protein	FAR1
836751	12043	16474	12746	14670	13742	12523	11930	13538	11422	457.527	659.313	495.429	547.138	552.359	407.8	493.781	427.185	449.526	13601.7	12360.9	0.137986	0.445537	0.928834	11983.1	14097.3	-0.23443	0.248441	0.729423	13282.3	14202.2	-0.0966274	0.683503	0.999936	FNR1	NC_003076.8	26450964	26453199	-	1509	protein_coding	ferredoxin-NADP[+]-oxidoreductase 1 && sp|Q9FKW6|FNRL1_ARATH Ferredoxin--NADP reductase, leaf isozyme 1, chloroplastic OS=Arabidopsis thaliana OX=3702 GN=LFNR1 PE=1 SV=1 && PF00175:Oxidoreductase NAD-binding domain	MYB_related
824710	15511	13660	11096	15730	11527	14217	10198	14812	11862	542.872	503.638	397.328	540.469	426.838	426.503	388.852	430.577	430.077	13650.3	12233.6	0.15805	0.34164	0.894648	11858.5	13709.1	-0.209198	0.268985	0.745682	13330.2	13803.7	-0.0503612	0.815673	0.999936	TPI	NC_003074.8	20553403	20556560	+	1638	protein_coding	triosephosphate isomerase && sp|P48491|TPIS_ARATH Triosephosphate isomerase, cytosolic OS=Arabidopsis thaliana OX=3702 GN=CTIMC PE=1 SV=2 && PF00121:Triosephosphate isomerase	bHLH
836525	11769	13336	13946	14035	12777	18049	10028	14212	10330	662.771	791.152	803.523	775.926	761.275	871.231	615.248	664.75	602.635	14664.3	11455.6	0.356247	0.014398	0.304917	11103.5	13313	-0.261793	0.115583	0.575065	14311.4	13412.9	0.0935631	0.60258	0.999936	PSAN	NC_003076.8	25628521	25629708	-	1018	protein_coding	photosystem I reaction center subunit PSI-N%2C chloroplast%2C putative / PSI-N%2C putative (PSAN) && sp|P49107|PSAN_ARATH Photosystem I reaction center subunit N, chloroplastic OS=Arabidopsis thaliana OX=3702 GN=PSAN PE=1 SV=2 && PF05479:Photosystem I reaction centre subunit N (PSAN or PSI-N)	MYB_related
821250	12629	11573	12147	10193	19791	11222	11649	14104	15147	377.872	364.781	371.852	299.407	626.517	287.808	379.731	350.508	469.497	13917.3	13739.3	0.0185379	0.950896	0.999861	13321.8	12373.3	0.106513	0.558194	0.89055	13581.6	12462.7	0.123997	0.699557	0.999936	CYP89A9	NC_003074.8	824552	826585	-	1916	protein_coding	cytochrome P450%2C family 87%2C subfamily A%2C polypeptide 9 && sp|Q9SRQ1|C89A9_ARATH Cytochrome P450 89A9 OS=Arabidopsis thaliana OX=3702 GN=CYP89A9 PE=2 SV=1 && PF00067:Cytochrome P450	E2F/DP
821965	14240	16703	12134	16605	8145	14623	7087	15809	11558	314.105	388.124	273.838	359.574	190.084	276.476	170.31	289.634	264.106	12833.4	11248.9	0.190093	0.49206	0.946053	10901.9	14702.6	-0.431432	0.0874377	0.518325	12535.1	14808.3	-0.240407	0.393827	0.999936	GAE6	NC_003074.8	8603212	8605810	+	2599	protein_coding	UDP-D-glucuronate 4-epimerase 6 && sp|Q9LIS3|GAE6_ARATH UDP-glucuronate 4-epimerase 6 OS=Arabidopsis thaliana OX=3702 GN=GAE6 PE=1 SV=1 && PF16363:GDP-mannose 4,6 dehydratase	FAR1
836161	13263	13793	11696	15592	9934	15966	10045	15662	10789	327.032	358.276	295.06	377.428	259.156	337.444	269.843	320.756	275.588	13539.5	12037.8	0.169589	0.376983	0.909609	11667	13209.5	-0.179094	0.304507	0.768809	13220.1	13304.3	-0.00913631	0.966317	0.999936	AT5G60390	NC_003076.8	24288596	24291020	+	2325	protein_coding	GTP binding Elongation factor Tu family protein && sp|P0DH99|EF1A1_ARATH Elongation factor 1-alpha 1 OS=Arabidopsis thaliana OX=3702 GN=A1 PE=1 SV=1 && PF00009:Elongation factor Tu GTP binding domain|PF03143:Elongation factor Tu C-terminal domain|PF03144:Elongation factor Tu domain 2	-
821975	20490	15897	7852	11586	14358	13298	9180	11744	11814	466.321	381.126	182.831	258.858	345.721	259.41	227.613	221.993	278.529	13019.7	10963	0.248044	0.197888	0.79825	10629.1	15054	-0.502138	0.114702	0.573103	12707.3	15148.8	-0.253561	0.45717	0.999936	BAM1	NC_003074.8	8641181	8644449	+	2519	protein_coding	beta-amylase 1 && sp|Q9LIR6|BAM1_ARATH Beta-amylase 1, chloroplastic OS=Arabidopsis thaliana OX=3702 GN=BAM1 PE=1 SV=1 && PF01373:Glycosyl hydrolase family 14	BES1
829150	8483	11649	17050	6699	9921	12626	17322	9829	21450	401.916	581.414	826.486	311.588	497.314	512.753	894.12	386.79	1052.79	9569.86	16875.5	-0.818319	0.0158312	0.318011	16372.5	12677.6	0.368966	0.31845	0.777418	9333.3	12780.2	-0.45344	0.155145	0.999936	XTH24	NC_003075.7	14819192	14820595	-	1210	protein_coding	xyloglucan endotransglucosylase/hydrolase 24 && sp|P24806|XTH24_ARATH Xyloglucan endotransglucosylase/hydrolase protein 24 OS=Arabidopsis thaliana OX=3702 GN=XTH24 PE=1 SV=2 && PF00722:Glycosyl hydrolases family 16|PF06955:Xyloglucan endo-transglycosylase (XET) C-terminus	MYB_related
844236	10278	14458	11311	12979	11587	11664	10241	20272	11928	177.263	262.681	199.589	219.754	211.432	172.431	192.426	290.393	213.112	11998.3	13828.1	-0.204876	0.327035	0.886639	13399.4	12317.3	0.121542	0.611487	0.908929	11716	12409.5	-0.0829841	0.717696	0.999936	LUP2	NC_003070.9	29696394	29701439	+	3324	protein_coding	lupeol synthase 2 && sp|Q8RWT0|LUP2_ARATH Amyrin synthase LUP2 OS=Arabidopsis thaliana OX=3702 GN=LUP2 PE=1 SV=1 && PF13249:Squalene-hopene cyclase N-terminal domain|PF13243:Squalene-hopene cyclase C-terminal domain	-
818860	16264	17619	7905	17696	13501	10986	8203	10070	11347	257.638	294.018	128.118	275.196	226.276	149.169	141.569	132.493	186.206	14076.4	9955.91	0.499644	0.046673	0.509822	9653.75	14266.7	-0.563502	0.06837	0.470117	13753.3	14362.1	-0.0625026	0.859269	0.999936	PPC2	NC_003071.7	17734302	17739167	-	3619	protein_coding	phosphoenolpyruvate carboxylase 2 && sp|Q5GM68|CAPP2_ARATH Phosphoenolpyruvate carboxylase 2 OS=Arabidopsis thaliana OX=3702 GN=PPC2 PE=1 SV=2 && PF00311:Phosphoenolpyruvate carboxylase	-
835515	6672	8225	13163	12848	13973	23757	8176	16790	9757	307.968	399.941	621.627	582.197	682.383	939.935	411.152	643.695	466.548	16381.1	11295.4	0.536259	0.0291565	0.414272	10944.9	9559.26	0.195341	0.503129	0.872136	15977	9636.41	0.729448	0.0195542	0.552124	LHCB3	NC_003076.8	22038165	22039568	+	1242	protein_coding	light-harvesting chlorophyll B-binding protein 3 && sp|Q9S7M0|CB3_ARATH Chlorophyll a-b binding protein 3, chloroplastic OS=Arabidopsis thaliana OX=3702 GN=LHCB3 PE=1 SV=1 && PF00504:Chlorophyll A-B binding protein	SBP
838591	11920	12726	10555	18197	12599	14692	9002	12219	11044	372.605	419.058	337.564	558.414	416.675	393.649	306.565	317.24	357.626	15007.1	10758.6	0.480153	0.0111629	0.26863	10429.9	12002.1	-0.202562	0.248022	0.729	14658.2	12088.4	0.278081	0.205394	0.999936	FNR2	NC_003070.9	6942625	6945091	+	1834	protein_coding	ferredoxin-NADP[+]-oxidoreductase 2 && sp|Q8W493|FNRL2_ARATH Ferredoxin--NADP reductase, leaf isozyme 2, chloroplastic OS=Arabidopsis thaliana OX=3702 GN=LFNR2 PE=1 SV=1 && PF00175:Oxidoreductase NAD-binding domain	NAC
829662	14208	12892	24764	7524	7853	6716	15678	11122	11539	508.125	485.701	906.116	264.162	297.141	205.876	610.858	330.37	427.5	7355.09	13112.9	-0.834163	0.00101557	0.0593597	12715.3	17631.7	-0.47165	0.128736	0.597032	7181.54	17771.1	-1.30721	1.25915e-05	0.00500974	PIP3	NC_003075.7	16708361	16710407	+	1603	protein_coding	plasma membrane intrinsic protein 3 && sp|P93004|PIP27_ARATH Aquaporin PIP2-7 OS=Arabidopsis thaliana OX=3702 GN=PIP2-7 PE=1 SV=2 && PF00230:Major intrinsic protein	BES1
838921	8787	14457	11178	9928	11791	15367	14396	13732	12474	596.15	1033.25	775.897	661.243	846.359	893.635	1064.07	773.799	876.7	12139.3	13709.7	-0.17545	0.377719	0.909609	13291.9	11775	0.174801	0.481692	0.861595	11843	11865.2	-0.00268354	0.991828	0.999936	AT1G23130	NC_003070.9	8200321	8201246	+	845	protein_coding	Polyketide cyclase/dehydrase and lipid transport superfamily protein && sp|Q941R6|MLP31_ARATH MLP-like protein 31 OS=Arabidopsis thaliana OX=3702 GN=MLP31 PE=2 SV=2 && PF00407:Pathogenesis-related protein Bet v I family	-
842780	14880	12386	14388	10514	12519	13534	12429	12268	8920	480.051	420.945	474.908	332.994	427.31	374.254	436.85	328.729	298.112	12061	11297.4	0.0943784	0.642401	0.980677	10951.4	14166.7	-0.371441	0.0699563	0.474567	11769.8	14268.7	-0.277784	0.135642	0.990006	CP5	NC_003070.9	24046553	24048822	-	1777	protein_coding	Polyketide cyclase/dehydrase and lipid transport superfamily protein && - && PF01852:START domain	HB-other
843129	13858	17566	11552	12110	13373	11083	9884	11546	10824	443.832	592.655	378.53	380.756	453.144	304.251	344.876	307.135	359.117	12185.3	10817.9	0.171697	0.37537	0.909375	10488.1	14680.5	-0.485175	0.0262409	0.321288	11897.1	14786.3	-0.313676	0.222012	0.999936	HPR	NC_003070.9	25493193	25496053	+	1790	protein_coding	hydroxypyruvate reductase && sp|Q9C9W5|HPR1_ARATH Glycerate dehydrogenase HPR, peroxisomal OS=Arabidopsis thaliana OX=3702 GN=HPR PE=1 SV=1 && PF00389:D-isomer specific 2-hydroxyacid dehydrogenase, catalytic domain|PF02826:D-isomer specific 2-hydroxyacid dehydrogenase, NAD binding domain	bHLH
824861	13410	14500	13707	11916	12450	13724	10345	12101	9254	514.921	586.53	538.492	449.186	505.79	451.699	432.767	385.934	368.105	12561.9	10590.8	0.246251	0.104884	0.68235	10266.2	14186.7	-0.466657	0.00432108	0.136271	12261.2	14290.8	-0.221009	0.187709	0.999936	CRD1	NC_003074.8	21076505	21078443	+	1493	protein_coding	dicarboxylate diiron protein%2C putative (Crd1) && sp|Q9M591|CRD1_ARATH Magnesium-protoporphyrin IX monomethyl ester [oxidative] cyclase, chloroplastic OS=Arabidopsis thaliana OX=3702 GN=CRD1 PE=1 SV=2 && PF02915:Rubrerythrin	-
837848	14504	17075	13328	12557	10017	12069	9490	12605	8897	514.22	637.724	483.45	437.051	375.741	366.766	366.555	371.179	326.765	11405.1	10288.6	0.148595	0.33668	0.890527	9972.31	15324.9	-0.619859	0.000796207	0.0500889	11136.2	15436.2	-0.471065	0.0188342	0.542565	GAPA-2	NC_003070.9	4392438	4394454	-	1617	protein_coding	glyceraldehyde 3-phosphate dehydrogenase A subunit 2 && sp|Q9LPW0|G3PA2_ARATH Glyceraldehyde-3-phosphate dehydrogenase GAPA2, chloroplastic OS=Arabidopsis thaliana OX=3702 GN=GAPA2 PE=2 SV=1 && PF02800:Glyceraldehyde 3-phosphate dehydrogenase, C-terminal domain|PF00044:Glyceraldehyde 3-phosphate dehydrogenase, NAD binding domain	GRAS
834232	14761	15258	10966	12138	14310	8833	10799	11920	11543	339.714	369.918	258.209	274.239	348.439	174.246	270.765	227.852	275.199	11873.2	11521	0.0434089	0.863887	0.998958	11170.2	13974.8	-0.323213	0.116727	0.576531	11595.1	14072.8	-0.27943	0.343962	0.999936	VAR1	NC_003076.8	16902475	16905294	+	2491	protein_coding	FtsH extracellular protease family && sp|Q9FH02|FTSH5_ARATH ATP-dependent zinc metalloprotease FTSH 5, chloroplastic OS=Arabidopsis thaliana OX=3702 GN=FTSH5 PE=1 SV=1 && PF17862:AAA+ lid domain|PF01434:Peptidase family M41|PF00004:ATPase family associated with various cellular activities (AAA)	WRKY
837154	15957	14874	10581	11118	14682	9076	10286	12045	11785	315.446	309.75	214.006	215.767	307.077	153.789	221.53	197.77	241.342	11738	11451.1	0.0356612	0.887967	0.998958	11102.3	14108.6	-0.345743	0.109571	0.561733	11460.8	14205.4	-0.309772	0.304247	0.999936	FTSH8	NC_003070.9	1960031	1963189	-	2900	protein_coding	FTSH protease 8 && sp|Q8W585|FTSH8_ARATH ATP-dependent zinc metalloprotease FTSH 8, chloroplastic OS=Arabidopsis thaliana OX=3702 GN=FTSH8 PE=1 SV=1 && PF00004:ATPase family associated with various cellular activities (AAA)|PF06480:FtsH Extracellular|PF01434:Peptidase family M41|PF17862:AAA+ lid domain	C2H2
838877	12146	11524	11314	13208	12502	14755	10833	11506	12601	339.831	339.659	323.87	362.786	370.082	353.855	330.21	267.383	365.229	13317.5	11791.3	0.175665	0.304062	0.8783	11433.4	11913.3	-0.0593783	0.747982	0.946898	12999.7	11999	0.115547	0.444909	0.999936	SUC2	NC_003070.9	8030587	8033156	-	2049	protein_coding	sucrose-proton symporter 2 && sp|Q39231|SUC2_ARATH Sucrose transport protein SUC2 OS=Arabidopsis thaliana OX=3702 GN=SUC2 PE=1 SV=2 && PF13347:MFS/sugar transport protein	HD-ZIP
827773	11143	10279	16080	10519	10123	9805	15596	10864	14865	332.888	323.488	491.482	308.5	319.959	251.073	507.6	269.566	460.036	10093.9	14189.2	-0.49127	0.0497455	0.523016	13761.6	12756	0.109424	0.700166	0.934663	9855.57	12854	-0.383239	0.11295	0.951867	PCAP1	NC_003075.7	10940414	10943561	+	1919	protein_coding	plasma-membrane associated cation-binding protein 1 && sp|Q96262|PCAP1_ARATH Plasma membrane-associated cation-binding protein 1 OS=Arabidopsis thaliana OX=3702 GN=PCAP1 PE=1 SV=1 && PF05558:DREPP plasma membrane polypeptide	-
836838	12842	17682	11308	11120	15572	9551	9158	9582	12347	282.616	409.926	254.61	240.244	362.574	180.164	219.572	175.146	281.485	12202.1	10528.2	0.212863	0.447484	0.929494	10210	14300	-0.486064	0.063228	0.456602	11912.9	14404.1	-0.273993	0.383652	0.999936	ABA1	NC_003076.8	26753469	26757402	-	2605	protein_coding	zeaxanthin epoxidase (ZEP) (ABA1) && sp|Q9FGC7|ZEP_ARATH Zeaxanthin epoxidase, chloroplastic OS=Arabidopsis thaliana OX=3702 GN=ZEP PE=1 SV=1 && PF00498:FHA domain|PF01494:FAD binding domain	ERF
817191	13578	11734	9984	13403	10443	13057	12955	13320	8733	867.79	790.015	652.843	840.941	706.144	715.285	902.045	707.071	578.193	12134.4	11727	0.0493022	0.809902	0.996315	11366.8	12013.9	-0.07991	0.724979	0.940791	11848.2	12097.1	-0.0299964	0.880535	0.999936	AT2G26500	NC_003071.7	11270082	11271074	+	897	protein_coding	cytochrome b6f complex subunit (petM) && sp|P80883|PETM_SPIOL Cytochrome b6-f complex subunit 7 (Fragment) OS=Spinacia oleracea OX=3562 GN=petM PE=1 SV=1 && PF08041:PetM family of cytochrome b6f complex subunit 7	B3
825527	11539	12519	11159	12430	13391	10374	11384	12823	11473	342.576	391.534	338.953	362.28	420.621	263.993	368.21	316.198	352.855	12090.5	11971.6	0.0142208	0.945191	0.999861	11606.3	12007	-0.0490088	0.768517	0.950864	11806.1	12094.4	-0.0348637	0.880817	0.999936	CCD1	NC_003074.8	23452808	23456078	+	1931	protein_coding	carotenoid cleavage dioxygenase 1 && sp|O65572|CCD1_ARATH Carotenoid 9,10(9',10')-cleavage dioxygenase 1 OS=Arabidopsis thaliana OX=3702 GN=CCD1 PE=1 SV=2 && PF03055:Retinal pigment epithelial membrane protein	-
828181	12536	12616	10152	13813	11064	13969	10309	12778	9259	758.092	803.702	628.116	820.041	707.888	724.077	679.19	641.809	580.039	12766.1	10771.9	0.245047	0.107942	0.687955	10441.2	12032.4	-0.204637	0.257424	0.737004	12464.2	12117.6	0.0406813	0.830181	0.999936	AT4G01150	NC_003075.7	493546	494885	+	948	protein_coding	CURVATURE THYLAKOID 1A-like protein && sp|O04616|CUT1A_ARATH Protein CURVATURE THYLAKOID 1A, chloroplastic OS=Arabidopsis thaliana OX=3702 GN=CURT1A PE=1 SV=1 && PF14159:CAAD domains of cyanobacterial aminoacyl-tRNA synthetase	-
816705	9292	2390	10116	18704	7805	17259	15824	15424	9511	457.251	123.895	509.307	903.575	406.357	727.977	848.347	630.409	484.844	14189.3	13672.8	0.0535302	0.859992	0.998958	13252.6	7357.56	0.848955	0.0463257	0.400608	13859.2	7409.93	0.903311	0.0557182	0.797906	GRP7	NC_003071.7	9265084	9266557	-	1165	protein_coding	cold%2C circadian rhythm%2C and rna binding 2 && sp|Q03250|RBG7_ARATH Glycine-rich RNA-binding protein 7 OS=Arabidopsis thaliana OX=3702 GN=RBG7 PE=1 SV=1 && PF00076:RNA recognition motif. (a.k.a. RRM, RBD, or RNP domain)	HSF
818588	23782	13740	10478	11865	8535	14851	7437	7062	7877	738.164	449.264	332.742	361.54	280.283	395.109	251.486	182.059	253.277	11452.9	7581.88	0.595227	0.00461708	0.164633	7351.99	16284.5	-1.14734	0.000148503	0.0179867	11178.5	16385.8	-0.551707	0.0809346	0.881947	HSPRO2	NC_003071.7	16700490	16702336	-	1847	protein_coding	ortholog of sugar beet HS1 PRO-1 2 && sp|O04203|HSPR2_ARATH Nematode resistance protein-like HSPRO2 OS=Arabidopsis thaliana OX=3702 GN=HSPRO2 PE=1 SV=1 && PF07231:Hs1pro-1 N-terminus|PF07014:Hs1pro-1 protein C-terminus	WRKY
818293	13699	14581	8205	14229	10097	13869	5251	15738	8616	583.899	654.707	357.81	595.399	455.334	506.7	243.839	557.158	380.439	12524.6	9499.42	0.398757	0.156957	0.76235	9203.15	12449.3	-0.435793	0.184278	0.666263	12229.6	12534.5	-0.0355128	0.896188	0.999936	PIP2B	NC_003071.7	15613368	15615022	-	1345	protein_coding	plasma membrane intrinsic protein 2 && sp|P43287|PIP22_ARATH Aquaporin PIP2-2 OS=Arabidopsis thaliana OX=3702 GN=PIP2-2 PE=1 SV=2 && PF00230:Major intrinsic protein	C3H
829056	11231	10863	11903	10545	9960	9519	12967	14594	12576	701.37	714.643	760.52	646.487	658.078	509.538	882.227	756.977	813.582	9959.2	13458.2	-0.434409	0.0111542	0.26863	13047	11576.2	0.172525	0.272473	0.746647	9724.54	11661.2	-0.262063	0.165119	0.999936	PFN2	NC_003075.7	14449888	14451394	+	918	protein_coding	profilin 2 && sp|Q42418|PRF2_ARATH Profilin-2 OS=Arabidopsis thaliana OX=3702 GN=PRF2 PE=1 SV=1 && PF00235:Profilin	-
839433	11005	9648	10220	13157	12137	14057	9657	11967	11736	426.573	393.959	405.303	500.662	497.741	467.038	407.81	385.273	471.253	12962.3	11176.8	0.213837	0.160904	0.767235	10836.3	10505.7	0.0446532	0.788894	0.955148	12653.9	10581	0.258078	0.0972801	0.917748	CLPP5	NC_003070.9	537740	540127	+	1479	protein_coding	nuclear encoded CLP protease 5 && sp|Q9S834|CLPP5_ARATH ATP-dependent Clp protease proteolytic subunit 5, chloroplastic OS=Arabidopsis thaliana OX=3702 GN=CLPP5 PE=1 SV=1 && PF00574:Clp protease	GRAS
831209	14205	15809	9321	13994	11187	9627	9127	10555	9065	312.972	366.926	210.112	302.685	260.776	181.807	219.081	193.153	206.901	11593.6	9628.93	0.267864	0.209728	0.808235	9334.7	13425.7	-0.524342	0.0271054	0.324806	11325.7	13518.9	-0.255398	0.380092	0.999936	SVR3	NC_003076.8	4397578	4402692	+	2602	protein_coding	elongation factor family protein && sp|F4K410|SVR3_ARATH Putative elongation factor TypA-like SVR3, chloroplastic OS=Arabidopsis thaliana OX=3702 GN=SVR3 PE=1 SV=1 && PF00009:Elongation factor Tu GTP binding domain|PF00679:Elongation factor G C-terminus|PF03144:Elongation factor Tu domain 2	WRKY
837475	12393	7428	6151	11387	16883	10445	10365	11227	15647	367.93	232.312	186.836	331.881	530.308	265.799	335.251	276.842	481.228	13031.5	12618.2	0.046477	0.873758	0.998958	12237.7	8813.63	0.473484	0.119958	0.581781	12721.3	8869.63	0.520256	0.128367	0.98057	AT1G09500	NC_003070.9	3066674	3068796	+	1931	protein_coding	NAD(P)-binding Rossmann-fold superfamily protein && sp|A0A0B6VQ48|PAR1_ROSHC Phenylacetaldehyde reductase OS=Rosa hybrid cultivar OX=128735 GN=PAR PE=1 SV=1 && PF01370:NAD dependent epimerase/dehydratase family	B3
816055	10630	20155	9147	15409	6388	9036	9505	10825	10615	277.886	555.042	244.645	395.45	176.68	202.472	270.705	235.039	287.464	10149.1	10397	-0.034796	0.904614	0.998958	10080.4	13697.5	-0.442373	0.152265	0.631728	9920.81	13798.8	-0.476008	0.232266	0.999936	NIR1	NC_003071.7	6810395	6812941	+	2193	protein_coding	nitrite reductase 1 && sp|Q39161|NIR_ARATH Ferredoxin--nitrite reductase, chloroplastic OS=Arabidopsis thaliana OX=3702 GN=NIR1 PE=1 SV=1 && PF01077:Nitrite and sulphite reductase 4Fe-4S domain|PF03460:Nitrite/Sulfite reductase ferredoxin-like half domain	-
842205	12507	9210	7953	10460	13156	13210	9714	13125	12227	377.572	292.898	245.642	310.001	420.203	341.827	319.489	329.098	382.381	12179.2	11702.1	0.0576233	0.751716	0.991623	11344.9	10085.6	0.169728	0.433899	0.84394	11885.3	10153.2	0.227211	0.344153	0.999936	AAP1	NC_003070.9	21676388	21680519	+	1899	protein_coding	amino acid permease 1 && sp|Q42400|AAP1_ARATH Amino acid permease 1 OS=Arabidopsis thaliana OX=3702 GN=AAP1 PE=1 SV=1 && PF01490:Transmembrane amino acid transporter protein	MYB_related
827877	14445	13591	11614	12130	9311	11986	8077	12033	8347	830.604	823.262	683.256	684.733	566.45	590.755	505.986	574.685	497.207	10980.7	9403.25	0.223686	0.157993	0.763548	9113.74	13505	-0.567322	0.00116493	0.0647662	10721.6	13600.1	-0.3431	0.0689995	0.841491	PSBQA	NC_003075.7	11334352	11335815	+	997	protein_coding	photosystem II subunit QA && sp|Q9XFT3|PSBQ1_ARATH Oxygen-evolving enhancer protein 3-1, chloroplastic OS=Arabidopsis thaliana OX=3702 GN=PSBQ1 PE=1 SV=3 && PF05757:Oxygen evolving enhancer protein 3 (PsbQ)	-
836262	12009	12694	9490	12851	11477	12041	10321	11161	9333	452.934	504.356	366.201	475.827	457.979	389.266	424.093	349.632	364.653	12026.3	10342.2	0.217674	0.189271	0.792197	10026.1	11660.1	-0.21785	0.269459	0.745933	11742.6	11742.6	-1.32e-05	0.999949	0.99998	RPE	NC_003076.8	24683606	24686217	-	1520	protein_coding	D-ribulose-5-phosphate-3-epimerase && sp|Q9SAU2|RPE_ARATH Ribulose-5-phosphate-3-epimerase, chloroplastic OS=Arabidopsis thaliana OX=3702 GN=RPE PE=2 SV=1 && PF00834:Ribulose-phosphate 3 epimerase family	-
827683	7868	7189	12674	6807	17018	8513	14763	12222	14190	135.21	130.144	222.835	114.838	309.416	125.396	276.396	174.449	252.614	10976.3	14025.6	-0.353699	0.319685	0.883154	13601	9429.51	0.528414	0.056237	0.434934	10709.2	9503.21	0.172322	0.668818	0.999936	AT4G19420	NC_003075.7	10587166	10591633	-	3336	protein_coding	Pectinacetylesterase family protein && sp|Q6DBP4|PAE8_ARATH Pectin acetylesterase 8 OS=Arabidopsis thaliana OX=3702 GN=PAE8 PE=2 SV=1 && PF03283:Pectinacetylesterase	bHLH
817149	14502	18634	10924	9929	12708	7398	8700	9482	8667	209.574	283.678	161.516	140.864	194.301	91.6389	136.975	113.812	129.75	10127.7	9022.75	0.166618	0.526958	0.954973	8747.59	15056.7	-0.783472	0.00114661	0.0645371	9889.66	15163.9	-0.616691	0.0601045	0.818748	GLDP2	NC_003071.7	11109003	11114291	-	3967	protein_coding	glycine decarboxylase P-protein 2 && sp|O80988|GCSP2_ARATH Glycine dehydrogenase (decarboxylating) 2, mitochondrial OS=Arabidopsis thaliana OX=3702 GN=GLDP2 PE=1 SV=1 && PF02347:Glycine cleavage system P-protein	GATA
820827	10592	7368	8481	13746	12498	13692	10453	12453	11602	469.625	344.138	384.72	598.32	586.276	520.351	504.924	458.592	532.888	13183.6	11564.7	0.189036	0.209168	0.808235	11211.9	8980.96	0.320048	0.0940199	0.527589	12871.4	9043.16	0.509233	0.0107941	0.427046	PIFI	NC_003074.8	5356587	5358596	-	1293	protein_coding	post-illumination chlorophyll fluorescence increase && sp|Q9LVZ5|PIFI_ARATH Protein POST-ILLUMINATION CHLOROPHYLL FLUORESCENCE INCREASE, chloroplastic OS=Arabidopsis thaliana OX=3702 GN=PIFI PE=2 SV=1 && -	-
831660	11537	14543	12470	10328	8512	11285	8457	14174	9423	199.578	265.023	220.704	175.396	155.79	167.331	159.385	203.653	168.865	9879.65	10536.7	-0.0929596	0.572032	0.967229	10211.6	13158.9	-0.365767	0.0627956	0.455024	9644.68	13256.8	-0.458906	0.0169792	0.518361	ATMS1	NC_003076.8	5935038	5939865	+	3314	protein_coding	Cobalamin-independent synthase family protein && sp|O50008|METE1_ARATH 5-methyltetrahydropteroyltriglutamate--homocysteine methyltransferase 1 OS=Arabidopsis thaliana OX=3702 GN=MS1 PE=1 SV=1 && PF01717:Cobalamin-independent synthase, Catalytic domain|PF08267:Cobalamin-independent synthase, N-terminal domain	-
843788	12991	12736	12102	11046	11099	13116	9121	10507	7843	356.855	368.547	340.119	297.878	322.568	308.821	272.963	239.722	223.183	11600	9179.33	0.33769	0.0271639	0.401715	8897.89	12886.1	-0.534306	0.00122257	0.0662786	11321.9	12979	-0.197068	0.205861	0.999936	AT1G74470	NC_003070.9	27991165	27993445	+	2087	protein_coding	Pyridine nucleotide-disulfide oxidoreductase family protein && sp|Q9CA67|CHLP_ARATH Geranylgeranyl diphosphate reductase, chloroplastic OS=Arabidopsis thaliana OX=3702 GN=CHLP PE=1 SV=1 && -	Nin-like
818389	6754	13949	9908	7941	10300	12112	9239	16986	12541	174.886	380.494	262.485	201.861	282.176	268.823	260.634	365.313	336.4	9972.85	12735.9	-0.352878	0.0909575	0.645518	12343.8	10489.7	0.234845	0.419278	0.837517	9729.5	10571.8	-0.119777	0.698579	0.999936	GPAT6	NC_003071.7	15952496	15955752	-	2214	protein_coding	glycerol-3-phosphate acyltransferase 6 && sp|O80437|GPAT6_ARATH Glycerol-3-phosphate 2-O-acyltransferase 6 OS=Arabidopsis thaliana OX=3702 GN=GPAT6 PE=1 SV=1 && PF12710:haloacid dehalogenase-like hydrolase|PF01553:Acyltransferase	-
824353	12549	17323	7581	8804	12794	8879	8878	12767	9756	295.085	429.113	182.385	203.237	318.297	178.961	227.439	249.348	237.651	10217.6	10411.2	-0.0271715	0.90777	0.99908	10091.6	12815.2	-0.344685	0.239313	0.724545	9973.38	12904.8	-0.371781	0.290656	0.999936	SULTR3%3B1	NC_003074.8	19251287	19255922	-	2438	protein_coding	sulfate transporter 3%3B1 && sp|Q9SV13|SUT31_ARATH Sulfate transporter 3.1 OS=Arabidopsis thaliana OX=3702 GN=SULTR3;1 PE=2 SV=1 && PF00916:Sulfate permease family|PF01740:STAS domain	WRKY
844174	9548	7490	6494	12287	13298	18048	7545	11520	13026	488.726	403.874	340.088	617.424	720.16	791.843	420.75	489.762	690.708	14267.3	10719.2	0.412532	0.0647955	0.573986	10393.6	8003.26	0.377027	0.129375	0.598016	13920.5	8057.69	0.788774	0.000309363	0.0543762	GSTU19	NC_003070.9	29486387	29488007	-	1120	protein_coding	glutathione S-transferase TAU 19 && sp|Q9ZRW8|GSTUJ_ARATH Glutathione S-transferase U19 OS=Arabidopsis thaliana OX=3702 GN=GSTU19 PE=1 SV=1 && PF13410:Glutathione S-transferase, C-terminal domain|PF02798:Glutathione S-transferase, N-terminal domain	ERF
832150	9269	10483	12102	8538	11547	8643	11321	13740	12416	145.424	173.26	194.261	131.505	191.673	116.232	193.508	179.048	201.797	9605.5	12544	-0.385123	0.0769272	0.609208	12161	10856.5	0.163683	0.367359	0.810447	9376.17	10939.1	-0.222476	0.384729	0.999936	SPS1F	NC_003076.8	6844712	6850237	-	3654	protein_coding	sucrose phosphate synthase 1F && sp|Q94BT0|SPSA1_ARATH Sucrose-phosphate synthase 1 OS=Arabidopsis thaliana OX=3702 GN=SPS1 PE=1 SV=1 && PF00534:Glycosyl transferases group 1|PF05116:Sucrose-6F-phosphate phosphohydrolase	HD-ZIP
835307	13655	12876	2373	22921	5817	20119	3876	10542	5150	293.963	292.006	52.2665	484.416	132.492	371.247	90.9067	188.496	114.852	15722.2	6276.43	1.32473	0.000975329	0.0576288	6080.2	9863.7	-0.697991	0.356425	0.804352	15360.2	9923.25	0.630309	0.457678	0.999936	LTI78	NC_003076.8	21240717	21243644	+	2663	protein_coding	low-temperature-responsive protein 78 (LTI78) / desiccation-responsive protein 29A (RD29A) && sp|Q06738|RD29A_ARATH Low-temperature-induced 78 kDa protein OS=Arabidopsis thaliana OX=3702 GN=RD29A PE=1 SV=2 && -	-
836394	8674	13917	11946	11777	6766	9143	8576	13574	12301	220.323	372.388	310.447	293.67	181.828	199.06	237.321	286.37	323.676	9100.19	11431.6	-0.329072	0.150274	0.75258	11082	11808.2	-0.0915361	0.705852	0.935485	8889.98	11899.4	-0.420628	0.140665	0.999936	AT5G62730	NC_003076.8	25197461	25200386	+	2257	protein_coding	Major facilitator superfamily protein && sp|Q9FM20|PTR54_ARATH Protein NRT1/ PTR FAMILY 4.7 OS=Arabidopsis thaliana OX=3702 GN=NPF4.7 PE=2 SV=2 && PF00854:POT family	BBR-BPC
824246	11394	12311	10661	11532	11772	11059	8540	10090	8555	492.24	560.279	471.22	489.091	538.071	409.518	401.948	362.052	382.87	11402.3	9096.46	0.325923	0.0503888	0.523246	8818.37	11717.3	-0.410086	0.0123925	0.229167	11132.3	11802.2	-0.0843455	0.667562	0.999936	PSBO2	NC_003074.8	18890874	18892508	-	1327	protein_coding	photosystem II subunit O-2 && sp|Q9S841|PSBO2_ARATH Oxygen-evolving enhancer protein 1-2, chloroplastic OS=Arabidopsis thaliana OX=3702 GN=PSBO2 PE=1 SV=1 && PF01716:Manganese-stabilising protein / photosystem II polypeptide	Nin-like
817046	10495	12504	10000	10778	10943	12166	9147	10441	9091	482.876	606.056	470.737	486.828	532.695	479.797	458.505	399.002	433.307	11173.8	9613.15	0.217073	0.136642	0.734552	9319.53	11261.6	-0.273105	0.136345	0.608109	10906.7	11343.8	-0.0566875	0.766195	0.999936	GPX1	NC_003071.7	10667898	10670127	+	1246	protein_coding	glutathione peroxidase 1 && sp|P52032|GPX1_ARATH Phospholipid hydroperoxide glutathione peroxidase 1, chloroplastic OS=Arabidopsis thaliana OX=3702 GN=GPX1 PE=2 SV=2 && PF00255:Glutathione peroxidase	GATA
828500	8758	9418	7498	8921	13465	11519	9187	15461	11153	184.658	209.185	161.746	184.655	300.371	208.177	211.032	270.757	243.604	11277.8	11789.6	-0.0641075	0.774865	0.994176	11426.6	8755.03	0.384271	0.0450378	0.395543	11004.7	8817.72	0.319619	0.200524	0.999936	CSLG2	NC_003075.7	12461907	12465675	+	2719	protein_coding	cellulose synthase like G2 && sp|Q8VYR4|CSLG2_ARATH Cellulose synthase-like protein G2 OS=Arabidopsis thaliana OX=3702 GN=CSLG2 PE=2 SV=1 && PF03552:Cellulose synthase	bZIP
837372	9561	10991	12154	9759	10906	10372	10085	11480	9404	244.587	296.195	318.108	245.086	295.178	227.43	281.072	243.922	249.214	10290.7	10370.2	-0.0111211	0.947945	0.999861	10052.9	11149.4	-0.149372	0.408641	0.831983	10045.2	11233.9	-0.161387	0.435782	0.999936	FATB	NC_003070.9	2691062	2694547	-	2241	protein_coding	fatty acyl-ACP thioesterases B && sp|Q9SJE2|FATB_ARATH Palmitoyl-acyl carrier protein thioesterase, chloroplastic OS=Arabidopsis thaliana OX=3702 GN=FATB PE=1 SV=1 && PF12590:Acyl-ATP thioesterase|PF01643:Acyl-ACP thioesterase	-
818854	9389	12303	6079	21652	8462	13339	8806	9208	5011	339.81	469.07	225.099	769.305	324.025	413.805	347.222	276.797	187.876	14263	7686.74	0.891847	0.00640704	0.201636	7449.72	9495.52	-0.35006	0.263471	0.741574	13941.6	9562.11	0.543997	0.148571	0.999936	COR15A	NC_003071.7	17710441	17712330	-	1584	protein_coding	cold-regulated 15a && sp|Q42512|CR15A_ARATH Protein COLD-REGULATED 15A, chloroplastic OS=Arabidopsis thaliana OX=3702 GN=COR15A PE=1 SV=1 && -	-
827381	11899	11195	6588	10381	11205	13758	6635	11504	10842	262.67	260.336	148.792	224.969	261.698	260.322	159.57	210.925	247.936	11604.5	9600.01	0.273553	0.17827	0.782862	9306.63	10116.2	-0.120326	0.66379	0.924106	11324.2	10184.1	0.153097	0.564596	0.999936	ACX1	NC_003075.7	9424534	9428895	-	2597	protein_coding	acyl-CoA oxidase 1 && sp|O65202|ACOX1_ARATH Peroxisomal acyl-coenzyme A oxidase 1 OS=Arabidopsis thaliana OX=3702 GN=ACX1 PE=1 SV=1 && PF02770:Acyl-CoA dehydrogenase, middle domain|PF14749:Acyl-coenzyme A oxidase N-terminal|PF01756:Acyl-CoA oxidase	-
824919	7895	7665	8238	4863	12231	10690	18178	13536	10694	161.82	165.501	172.753	97.8515	265.234	187.808	405.917	230.435	227.065	9224.43	14433.3	-0.645871	0.0633116	0.567914	13993.1	8103.89	0.787986	0.00227037	0.0978561	8994.46	8163.27	0.139868	0.678419	0.999936	SIP2	NC_003074.8	21288742	21293171	-	2797	protein_coding	seed imbibition 2 && sp|Q94A08|RFS2_ARATH Probable galactinol--sucrose galactosyltransferase 2 OS=Arabidopsis thaliana OX=3702 GN=RFS2 PE=2 SV=2 && PF05691:Raffinose synthase or seed imbibition protein Sip1	-
820621	11454	10831	8416	8851	13636	9702	7238	14385	9281	225.883	225.012	169.808	171.357	284.513	164	155.51	235.622	189.606	10781.8	10091.5	0.0953409	0.714823	0.988402	9779.4	10459.1	-0.0968686	0.668238	0.925666	10522.8	10531.9	-0.0013021	0.996266	0.999936	AT3G14067	NC_003074.8	4658039	4660945	-	2907	protein_coding	Subtilase family protein && sp|Q9LVJ1|SBT14_ARATH Subtilisin-like protease SBT1.4 OS=Arabidopsis thaliana OX=3702 GN=SBT1.4 PE=2 SV=1 && PF17766:Fibronectin type-III domain|PF00082:Subtilase family|PF02225:PA domain|PF05922:Peptidase inhibitor I9	HB-other
838151	6976	9060	12927	10865	9690	15084	7670	12011	9404	332.163	454.447	629.75	507.878	488.155	615.627	397.88	475.011	463.861	11606.2	9620.25	0.27075	0.113404	0.701139	9324.89	9873.15	-0.0824006	0.744753	0.945733	11325.5	9952.18	0.186514	0.493989	0.999936	LHCB6	NC_003070.9	5446462	5447880	-	1204	protein_coding	light harvesting complex photosystem II subunit 6 && sp|P27525|CB4B_SOLLC Chlorophyll a-b binding protein CP24 10B, chloroplastic OS=Solanum lycopersicum OX=4081 GN=CAP10B PE=3 SV=1 && PF00504:Chlorophyll A-B binding protein	ERF
819295	8199	13362	9008	12248	10582	11413	9024	10814	8554	399.352	685.61	448.899	585.659	545.32	476.487	478.857	437.483	431.613	11313.8	9482.9	0.254676	0.10024	0.666633	9192.46	10461.1	-0.186509	0.435399	0.844716	11047.2	10539.9	0.0678274	0.793351	0.999936	PSI-P	NC_003071.7	19243348	19245141	+	1177	protein_coding	photosystem I P subunit && sp|Q8LCA1|CUT1B_ARATH Protein CURVATURE THYLAKOID 1B, chloroplastic OS=Arabidopsis thaliana OX=3702 GN=CURT1B PE=1 SV=2 && PF14159:CAAD domains of cyanobacterial aminoacyl-tRNA synthetase	-
816167	14057	7842	14678	13514	7692	6879	10195	6010	12261	258.457	151.891	276.113	243.929	149.632	108.412	204.218	91.7803	233.535	9353.01	9867.29	-0.077185	0.830081	0.997194	9572.73	12399.1	-0.373302	0.288858	0.758387	9142.64	12488.2	-0.449915	0.198169	0.999936	AT2G16660	NC_003071.7	7218654	7221890	-	3118	protein_coding	Major facilitator superfamily protein && - && -	NF-YC
834043	10870	10751	9883	9675	7637	11570	10226	9899	12453	67.7792	70.6198	63.0494	59.2246	50.3824	61.8382	69.468	51.267	80.4398	9426.4	11054.6	-0.229763	0.269782	0.8508	10720.4	10733	-0.0017579	0.993469	0.99867	9200.99	10810.1	-0.232475	0.189599	0.999936	AT5G40450	NC_003076.8	16184650	16195888	-	9194	protein_coding	A-kinase anchor-like protein && - && -	-
822157	11220	11074	11344	10417	12111	8543	8863	9302	9460	144.643	150.39	149.622	131.835	165.186	94.3998	124.479	99.6002	126.336	10411.2	9313.75	0.16068	0.489108	0.944631	9030.54	11457.2	-0.343454	0.0486114	0.410356	10166	11540.8	-0.183051	0.457138	0.999936	CHUP1	NC_003074.8	9352444	9357953	+	4447	protein_coding	Hydroxyproline-rich glycoprotein family protein && sp|Q9LI74|CHUP1_ARATH Protein CHUP1, chloroplastic OS=Arabidopsis thaliana OX=3702 GN=CHUP1 PE=1 SV=1 && -	MYB_related
844228	9222	9810	9947	9510	10919	10696	9430	12428	10307	192.249	215.436	212.156	194.627	240.83	191.125	214.172	215.189	222.588	10307.3	10716.2	-0.0561872	0.727635	0.990081	10388.1	9875.81	0.072969	0.628326	0.913699	10060.5	9948.78	0.0160722	0.931593	0.999936	VHA-A	NC_003070.9	29660088	29665078	+	2750	protein_coding	vacuolar ATP synthase subunit A && sp|O23654|VATA_ARATH V-type proton ATPase catalytic subunit A OS=Arabidopsis thaliana OX=3702 GN=VHA-A PE=1 SV=1 && PF00006:ATP synthase alpha/beta family, nucleotide-binding domain|PF02874:ATP synthase alpha/beta family, beta-barrel domain|PF16886:ATPsynthase alpha/beta subunit N-term extension	MYB_related
824454	10112	9933	9091	9363	10500	9501	9941	12927	10436	298.51	308.897	274.574	271.345	327.945	240.408	319.716	316.956	319.144	9753.93	11094.8	-0.1859	0.276965	0.856346	10754.9	9925.8	0.115742	0.442842	0.846535	9521.82	9997.02	-0.0703149	0.722358	0.999936	MDAR1	NC_003074.8	19601167	19604597	-	1942	protein_coding	monodehydroascorbate reductase 1 && sp|Q9LFA3|MDAR1_ARATH Monodehydroascorbate reductase 1, peroxisomal OS=Arabidopsis thaliana OX=3702 GN=MDAR1 PE=1 SV=1 && PF07992:Pyridine nucleotide-disulphide oxidoreductase	bZIP
835889	11939	10604	14025	8078	10754	4270	9959	10965	11106	264.367	247.354	317.737	175.601	251.941	81.0445	240.252	201.664	254.758	7875.85	10780.5	-0.452981	0.177674	0.782862	10452.6	12439.6	-0.251138	0.187204	0.667877	7693.08	12532.1	-0.704063	0.0579719	0.810585	CER3	NC_003076.8	23420184	23424117	+	2589	protein_coding	Fatty acid hydroxylase superfamily && sp|Q8H1Z0|CER3_ARATH Very-long-chain aldehyde decarbonylase CER3 OS=Arabidopsis thaliana OX=3702 GN=CER3 PE=1 SV=1 && PF12076:WAX2 C-terminal domain|PF04116:Fatty acid hydroxylase superfamily	NAC
844432	14312	7170	9461	9953	12229	12393	7453	8761	9755	807.566	426.194	546.185	551.336	730.059	599.392	458.164	410.593	570.211	11431.6	8738.24	0.387642	0.0499354	0.523016	8473	10483.1	-0.307162	0.254103	0.73479	11156.1	10552.1	0.0802776	0.773198	0.999936	J8	NC_003070.9	30403503	30404713	-	1016	protein_coding	Chaperone DnaJ-domain superfamily protein && sp|Q9SAG8|DNAJ8_ARATH Chaperone protein dnaJ 8, chloroplastic OS=Arabidopsis thaliana OX=3702 GN=ATJ8 PE=2 SV=1 && PF00226:DnaJ domain	-
842058	11826	10274	8487	11844	8844	12809	7306	10810	8688	178.883	163.713	131.344	175.879	141.537	166.075	120.399	135.812	136.139	10957.2	8888.27	0.301907	0.0590201	0.556062	8615.69	10412	-0.273192	0.150507	0.629345	10697.2	10483.9	0.0290739	0.888496	0.999936	LOS1	NC_003070.9	20967652	20971742	-	3790	protein_coding	Ribosomal protein S5/Elongation factor G/III/V family protein && sp|Q9ASR1|EF2_ARATH Elongation factor 2 OS=Arabidopsis thaliana OX=3702 GN=LOS1 PE=1 SV=1 && PF00679:Elongation factor G C-terminus|PF03144:Elongation factor Tu domain 2|PF00009:Elongation factor Tu GTP binding domain|PF03764:Elongation factor G, domain IV|PF14492:Elongation Factor G, domain II	NAC
831899	12322	7356	7209	11125	9819	12933	7984	13189	8485	380.605	239.357	227.821	337.348	320.885	342.412	268.674	338.365	271.504	11107.2	9746.76	0.188418	0.245951	0.834198	9445.79	9122.83	0.0502189	0.840427	0.967222	10841.7	9182.29	0.239657	0.33845	0.999936	UBQ3	NC_003076.8	771660	773515	-	1856	protein_coding	polyubiquitin 3 && sp|Q1EC66|UBQ3_ARATH Polyubiquitin 3 OS=Arabidopsis thaliana OX=3702 GN=UBQ3 PE=2 SV=1 && PF00240:Ubiquitin family	FAR1
818294	12416	13928	7079	13395	7259	10533	4464	14208	7094	583.436	689.463	340.337	617.929	360.892	424.248	228.532	554.529	345.329	10231.1	8229.85	0.313928	0.324241	0.885723	7972.33	11411.9	-0.517384	0.139288	0.613193	9994.84	11489.9	-0.201101	0.532245	0.999936	RD28	NC_003071.7	15617635	15619155	+	1220	protein_coding	Aquaporin-like superfamily protein && sp|P30302|PIP23_ARATH Aquaporin PIP2-3 OS=Arabidopsis thaliana OX=3702 GN=PIP2-3 PE=1 SV=1 && PF00230:Major intrinsic protein	BES1
838900	11737	10651	7589	8469	14590	10183	6908	10330	9889	167.172	159.811	110.59	118.419	219.862	124.319	107.194	122.204	145.911	11142.1	9029.3	0.303286	0.252274	0.838992	8753.71	10210.5	-0.222083	0.335047	0.789767	10872.8	10280.2	0.0808283	0.791824	0.999936	AT1G22930	NC_003070.9	8117286	8122151	+	4025	protein_coding	T-complex protein 11 && - && PF05794:T-complex protein 11	-
829760	11958	8704	7338	8417	11436	12932	7449	11118	10749	470.512	360.779	295.403	325.127	476.075	436.148	319.317	363.344	438.137	10786.9	9760.8	0.144193	0.493824	0.946869	9462.99	9517.3	-0.00826189	0.972049	0.994231	10523.5	9580.7	0.135394	0.597938	0.999936	J11	NC_003075.7	17049152	17050608	-	1457	protein_coding	Chaperone DnaJ-domain superfamily protein && sp|Q9FYB5|DNJ11_ARATH Chaperone protein dnaJ 11, chloroplastic OS=Arabidopsis thaliana OX=3702 GN=ATJ11 PE=1 SV=2 && PF00226:DnaJ domain	C2H2
815120	7313	9743	10591	7862	11146	10214	8310	12072	12489	117.666	165.142	174.348	124.186	189.742	140.867	145.669	161.33	208.168	9695.38	10971.3	-0.178403	0.427665	0.925191	10637.3	9434.08	0.173175	0.455387	0.851985	9460.73	9507.14	-0.00708389	0.977955	0.999936	ACO3	NC_003071.7	2141329	2146678	+	3563	protein_coding	aconitase 3 && sp|Q9SIB9|ACO3M_ARATH Aconitate hydratase 3, mitochondrial OS=Arabidopsis thaliana OX=3702 GN=ACO3 PE=1 SV=2 && PF00330:Aconitase family (aconitate hydratase)|PF00694:Aconitase C-terminal domain	bHLH
824060	12144	9516	5905	10997	10776	12084	7481	10329	9620	316.023	260.869	157.218	280.941	296.69	269.541	212.094	223.252	259.336	11162.4	9147.35	0.287205	0.0635166	0.568681	8868.09	9378.69	-0.0807704	0.764678	0.949989	10896.1	9439.54	0.207016	0.456975	0.999936	AAE3	NC_003074.8	18158565	18161486	-	2203	protein_coding	AMP-dependent synthetase and ligase family protein && sp|Q9SMT7|4CLLA_ARATH Oxalate--CoA ligase OS=Arabidopsis thaliana OX=3702 GN=AAE3 PE=1 SV=1 && PF13193:AMP-binding enzyme C-terminal domain|PF00501:AMP-binding enzyme	FAR1
843099	9283	11090	11651	9456	8108	10970	7966	10907	9260	436.572	549.427	560.604	436.576	403.432	442.212	408.15	426.042	451.138	9347.65	9365.17	-0.00267489	0.984695	0.999861	9078.56	10921.2	-0.26658	0.133124	0.603771	9124.34	11003.9	-0.270194	0.149247	0.999936	PSBY	NC_003070.9	25394031	25395249	-	1219	protein_coding	photosystem II BY && sp|O49347|PSBY_ARATH Photosystem II core complex proteins psbY, chloroplastic OS=Arabidopsis thaliana OX=3702 GN=PSBY PE=2 SV=1 && PF06298:Photosystem II protein Y (PsbY)	-
819961	10706	10943	8389	9398	11193	9710	7705	10114	10404	210.842	227.026	169.03	181.698	233.219	163.91	165.316	165.437	212.256	10079.2	9447.94	0.0932683	0.644895	0.980677	9160.38	10239.9	-0.160744	0.43437	0.84445	9838.83	10312.2	-0.0678313	0.766068	0.999936	AT3G07700	NC_003074.8	2459491	2463965	-	2911	protein_coding	Protein kinase superfamily protein && sp|B9DGY1|AB1K7_ARATH Protein ACTIVITY OF BC1 COMPLEX KINASE 7, chloroplastic OS=Arabidopsis thaliana OX=3702 GN=ABC1K7 PE=1 SV=1 && PF03109:ABC1 family	B3
820728	12417	9893	5709	10170	10188	13803	5209	10922	10222	416.043	349.188	195.707	334.524	361.16	396.416	190.146	303.951	354.803	11177.2	8682.12	0.364408	0.12955	0.722662	8416.47	9535.38	-0.180053	0.575777	0.897357	10907	9596.91	0.184619	0.529914	0.999936	DJ1A	NC_003074.8	5047376	5049971	+	1711	protein_coding	Class I glutamine amidotransferase-like superfamily protein && sp|Q9FPF0|DJ1A_ARATH Protein DJ-1 homolog A OS=Arabidopsis thaliana OX=3702 GN=DJ1A PE=1 SV=1 && PF01965:DJ-1/PfpI family	bHLH
820142	10559	7906	8383	9303	11951	11557	7985	11213	9531	209.096	164.926	169.843	180.855	250.39	196.166	172.27	184.427	195.52	10866.6	9555.59	0.185423	0.307742	0.880005	9263.1	9125.22	0.0216297	0.903998	0.98155	10604.5	9188.59	0.206721	0.341337	0.999936	CDC48	NC_003074.8	3019249	3023052	+	2895	protein_coding	cell division cycle 48 && sp|P54609|CD48A_ARATH Cell division control protein 48 homolog A OS=Arabidopsis thaliana OX=3702 GN=CDC48A PE=1 SV=1 && PF02359:Cell division protein 48 (CDC48), N-terminal domain|PF02933:Cell division protein 48 (CDC48), domain 2|PF00004:ATPase family associated with various cellular activities (AAA)|PF17862:AAA+ lid domain	FAR1
828388	10260	11854	8745	11338	10671	9243	8184	9124	8649	389.016	473.473	339.238	422.027	428.069	300.393	338.063	287.332	339.716	10402.4	8721.87	0.254197	0.191973	0.793752	8456.08	10530.8	-0.316598	0.110243	0.563945	10158.7	10606.5	-0.0622618	0.793196	0.999936	PGR5-LIKE_A	NC_003075.7	12006986	12009536	+	1512	protein_coding	PGR5-LIKE A && sp|Q8H112|PGL1A_ARATH PGR5-like protein 1A, chloroplastic OS=Arabidopsis thaliana OX=3702 GN=PGRL1A PE=1 SV=1 && -	bHLH
817636	4987	5789	4796	14798	11904	21257	7447	11359	5540	231.872	283.545	228.146	675.454	585.585	847.163	377.226	438.66	266.838	15546.8	7980	0.962125	3.95854e-05	0.00571563	7732.17	5312.76	0.541494	0.0197149	0.281977	15170.3	5351.54	1.50328	9.13385e-12	1.92605e-08	GSTF9	NC_003071.7	13138882	13140392	+	1233	protein_coding	glutathione S-transferase PHI 9 && sp|O80852|GSTF9_ARATH Glutathione S-transferase F9 OS=Arabidopsis thaliana OX=3702 GN=GSTF9 PE=1 SV=1 && PF00043:Glutathione S-transferase, C-terminal domain|PF02798:Glutathione S-transferase, N-terminal domain	CAMTA
821116	13182	8860	8422	10489	9299	9531	8333	9869	9545	296.821	210.163	194.023	231.863	221.533	183.953	204.421	184.572	222.648	9703.59	9307.64	0.0601046	0.721328	0.990081	9024.04	10346.7	-0.197372	0.372319	0.812205	9475.16	10415.7	-0.136576	0.564637	0.999936	DRH1	NC_003074.8	212518	216736	-	2546	protein_coding	DEAD box RNA helicase 1 && sp|Q8H136|RH14_ARATH DEAD-box ATP-dependent RNA helicase 14 OS=Arabidopsis thaliana OX=3702 GN=RH14 PE=1 SV=2 && PF00271:Helicase conserved C-terminal domain|PF00270:DEAD/DEAH box helicase|PF00397:WW domain	bZIP
830909	11672	9596	8719	9460	9808	10522	8471	9912	8978	368.672	319.298	281.765	293.339	327.766	284.872	291.502	260.037	293.768	9835.31	9170.15	0.101041	0.49975	0.947876	8890.29	10201.8	-0.198566	0.27519	0.748702	9600.34	10272.3	-0.097641	0.60936	0.999936	GRF6	NC_003076.8	3283853	3286537	-	1815	protein_coding	G-box regulating factor 6 && sp|P48349|14336_ARATH 14-3-3-like protein GF14 lambda OS=Arabidopsis thaliana OX=3702 GN=GRF6 PE=1 SV=1 && PF00244:14-3-3 protein	E2F/DP
829431	7279	7847	10606	5570	13671	8630	8534	12563	12304	195.546	222.071	291.51	146.898	388.567	198.721	249.771	280.317	342.416	9378.83	11129.1	-0.246904	0.444581	0.928834	10789.7	8763.77	0.300025	0.180573	0.662128	9148.69	8831.42	0.0508817	0.888075	0.999936	GAMMA-VPE	NC_003075.7	15900270	15903523	-	2134	protein_coding	gamma vacuolar processing enzyme && sp|Q39119|VPEG_ARATH Vacuolar-processing enzyme gamma-isozyme OS=Arabidopsis thaliana OX=3702 GN=At4g32940 PE=1 SV=2 && PF01650:Peptidase C13 family	-
838517	19075	7898	3883	11032	9598	15684	5641	6070	8003	578.288	252.236	120.44	328.336	307.857	407.562	186.315	152.844	251.341	11805.3	6673.92	0.822949	0.000271307	0.0235764	6472.34	10437.6	-0.689464	0.12165	0.583608	11519.4	10493.9	0.134517	0.769636	0.999936	AT1G03220	NC_003070.9	786832	788722	+	1891	protein_coding	Eukaryotic aspartyl protease family protein && sp|P0DO21|GIP2_NICBE Probable aspartic proteinase GIP2 OS=Nicotiana benthamiana OX=4100 GN=GIP2 PE=1 SV=1 && PF14541:Xylanase inhibitor C-terminal|PF14543:Xylanase inhibitor N-terminal	MYB_related
841849	8561	5021	7517	8026	12939	13459	10084	10090	10863	189.494	117.077	170.232	174.403	303.013	255.353	243.174	185.499	249.087	11357.4	10491.7	0.114416	0.631276	0.977978	10173.2	7155.81	0.507522	0.0342374	0.358273	11078.4	7205.75	0.620506	0.0297179	0.65619	ALDH7B4	NC_003070.9	20194712	20199193	-	2590	protein_coding	aldehyde dehydrogenase 7B4 && sp|Q9SYG7|AL7B4_ARATH Aldehyde dehydrogenase family 7 member B4 OS=Arabidopsis thaliana OX=3702 GN=ALDH7B4 PE=2 SV=3 && PF00171:Aldehyde dehydrogenase family	B3
819384	10463	9159	8502	8261	8842	9242	9660	11066	11093	612.071	564.422	508.852	474.419	547.249	463.413	615.651	537.67	672.241	8705.28	10693.1	-0.296706	0.0736243	0.599968	10367.6	9572.35	0.11509	0.521948	0.877536	8497.14	9639.63	-0.182045	0.315527	0.999936	AT2G47710	NC_003071.7	19554724	19556126	-	980	protein_coding	Adenine nucleotide alpha hydrolases-like superfamily protein && - && PF00582:Universal stress protein family	-
831782	14651	8459	3259	13109	15888	11446	4696	8231	6398	503.55	306.27	114.6	442.313	577.742	337.198	175.839	234.967	227.798	13541.7	6367.14	1.08858	3.23864e-06	0.000729691	6171.45	8948.49	-0.536022	0.194461	0.676374	13221.5	8999.56	0.554938	0.216702	0.999936	SIS	NC_003076.8	385878	388231	-	1668	protein_coding	E3 ubiquitin-protein ligase RLIM-like protein && - && -	-
817365	8590	9497	9217	10007	9746	11630	8111	10172	8096	467.666	544.678	513.402	534.849	561.382	542.724	481.093	459.97	456.608	10322.3	8796.84	0.230711	0.0807446	0.618308	8527.35	9308.49	-0.126455	0.416664	0.836704	10075.2	9377.32	0.10357	0.525938	0.999936	CSD2	NC_003071.7	12014412	12016569	+	1053	protein_coding	copper/zinc superoxide dismutase 2 && sp|O78310|SODC2_ARATH Superoxide dismutase [Cu-Zn] 2, chloroplastic OS=Arabidopsis thaliana OX=3702 GN=CSD2 PE=1 SV=2 && PF00080:Copper/zinc superoxide dismutase (SODC)	C2H2
838138	14697	10358	9165	9485	8912	9515	6566	9121	7124	276.249	205.096	176.25	175.022	177.229	153.298	134.457	142.395	138.716	9221.5	7576.05	0.28347	0.0492787	0.52159	7343.65	11627.8	-0.663	0.00201409	0.0902956	9002.9	11705.2	-0.378725	0.0998407	0.924051	AVP1	NC_003070.9	5398926	5402733	+	3050	protein_coding	Inorganic H pyrophosphatase family protein && sp|P31414|AVP1_ARATH Pyrophosphate-energized vacuolar membrane proton pump 1 OS=Arabidopsis thaliana OX=3702 GN=AVP1 PE=1 SV=1 && PF03030:Inorganic H+ pyrophosphatase	B3
843874	9292	6400	11309	9879	10550	9922	7323	9768	10167	285.323	207.023	355.285	297.8	342.743	261.146	244.979	249.122	323.408	10069	9122.75	0.142358	0.45732	0.932886	8845.15	9165.78	-0.0514003	0.834139	0.965208	9829.78	9233.87	0.0901831	0.723506	0.999936	BBD1	NC_003070.9	28281195	28284168	-	1867	protein_coding	bifunctional nuclease in basal defense response 1 && sp|Q9FWS6|BBD1_ARATH Bifunctional nuclease 1 OS=Arabidopsis thaliana OX=3702 GN=BBD1 PE=2 SV=1 && PF02577:Bifunctional nuclease	TALE
826716	8717	8863	8706	8504	8947	8541	9429	12208	10302	430.063	460.635	439.45	411.882	467.016	361.186	506.807	500.253	526.523	8618.63	10651.4	-0.305585	0.0572267	0.547257	10325.5	8955.82	0.205308	0.161699	0.64238	8413.89	9021.15	-0.100597	0.583444	0.999936	TUF	NC_003075.7	6799887	6801961	+	1162	protein_coding	vacuolar ATP synthase subunit E1 && sp|Q39258|VATE1_ARATH V-type proton ATPase subunit E1 OS=Arabidopsis thaliana OX=3702 GN=VHA-E1 PE=1 SV=2 && PF01991:ATP synthase (E/31 kDa) subunit	bHLH
821451	12770	10278	7675	11637	9853	7490	6814	8650	8717	194.084	164.558	119.345	173.63	158.437	97.5749	112.827	109.193	137.245	9689.28	8099.8	0.258465	0.279155	0.858348	7853.18	10453.2	-0.412631	0.0754005	0.486494	9465.81	10523.2	-0.15282	0.602589	0.999936	PREP1	NC_003074.8	6625377	6632164	-	3772	protein_coding	presequence protease 1 && sp|Q9LJL3|PREP1_ARATH Presequence protease 1, chloroplastic/mitochondrial OS=Arabidopsis thaliana OX=3702 GN=PREP1 PE=1 SV=2 && PF00675:Insulinase (Peptidase family M16)|PF05193:Peptidase M16 inactive domain|PF08367:Peptidase M16C associated	-
837733	11121	14646	9225	9884	7861	8447	6022	9569	6693	296.95	411.973	252.018	259.093	222.078	193.33	175.183	212.22	185.136	8658.79	7347.69	0.236754	0.184001	0.78829	7121.38	11958.1	-0.7477	0.00113962	0.0643328	8456.16	12044.4	-0.510296	0.0430278	0.739222	AT1G11860	NC_003070.9	4001113	4003748	+	2147	protein_coding	Glycine cleavage T-protein family && sp|O65396|GCST_ARATH Aminomethyltransferase, mitochondrial OS=Arabidopsis thaliana OX=3702 GN=GDCST PE=2 SV=1 && PF08669:Glycine cleavage T-protein C-terminal barrel domain|PF01571:Aminomethyltransferase folate-binding domain	-
822003	7735	14629	7543	6722	10064	6874	7436	11415	10703	191.301	381.139	190.865	163.208	263.34	145.722	200.359	234.484	274.217	7936.67	9824.21	-0.307897	0.223907	0.819816	9524.15	10254.4	-0.106563	0.721288	0.940125	7746.73	10331.1	-0.415369	0.237263	0.999936	GR1	NC_003074.8	8729354	8734624	-	2318	protein_coding	glutathione-disulfide reductase && sp|P48641|GSHRC_ARATH Glutathione reductase, cytosolic OS=Arabidopsis thaliana OX=3702 GN=At3g24170 PE=1 SV=1 && PF07992:Pyridine nucleotide-disulphide oxidoreductase|PF02852:Pyridine nucleotide-disulphide oxidoreductase, dimerisation domain	MYB_related
835168	6406	9614	14918	6801	6708	9170	9179	10024	10129	143.906	227.513	342.868	149.985	159.431	176.57	224.646	187.03	235.715	7418.55	9874.72	-0.41249	0.0135127	0.297265	9574.33	10551.1	-0.140164	0.639988	0.918653	7239.32	10638.1	-0.555304	0.0773745	0.871892	FUM2	NC_003076.8	20729431	20733941	+	2552	protein_coding	FUMARASE 2 && sp|Q9FI53|FUM2_ARATH Fumarate hydratase 2 OS=Arabidopsis thaliana OX=3702 GN=FUM2 PE=1 SV=1 && PF00206:Lyase|PF10415:Fumarase C C-terminus	-
838651	6530	4395	13055	5790	7041	13906	8531	14758	8907	110.593	78.4119	226.212	96.2666	126.164	201.87	157.407	207.596	156.27	8594.52	10547.5	-0.295386	0.284119	0.862154	10221.1	8133.97	0.329536	0.346596	0.797721	8378.93	8199.61	0.0312352	0.939351	0.999936	CAT3	NC_003070.9	7142972	7146540	+	3385	protein_coding	catalase 3 && sp|Q42547|CATA3_ARATH Catalase-3 OS=Arabidopsis thaliana OX=3702 GN=CAT3 PE=1 SV=3 && PF06628:Catalase-related immune-responsive|PF00199:Catalase	Nin-like
821379	10112	12524	10712	6513	8848	8320	5958	10797	8796	262.906	343.018	284.943	166.237	243.387	185.414	168.762	233.155	236.907	7849.99	8419.91	-0.101214	0.6442	0.980677	8161.41	11381.9	-0.479786	0.0243451	0.311009	7660.27	11466.3	-0.581965	0.0111397	0.435814	ASPG1	NC_003074.8	6348628	6350832	-	2205	protein_coding	Eukaryotic aspartyl protease family protein && sp|Q9LS40|ASPG1_ARATH Protein ASPARTIC PROTEASE IN GUARD CELL 1 OS=Arabidopsis thaliana OX=3702 GN=ASPG1 PE=1 SV=1 && PF14543:Xylanase inhibitor N-terminal|PF14541:Xylanase inhibitor C-terminal	FAR1
827226	6410	11912	8836	5005	12286	7393	8344	9937	12249	100.13	196.02	141.217	76.7527	203.051	98.988	142.001	128.926	198.215	8321.69	10290.8	-0.306441	0.361763	0.902437	9979.25	9298.83	0.101871	0.720232	0.940125	8117.89	9370.96	-0.207124	0.595759	0.999936	PPDK	NC_003075.7	8864615	8870979	-	3670	protein_coding	pyruvate orthophosphate dikinase && sp|O23404|PPDK1_ARATH Pyruvate, phosphate dikinase 1, chloroplastic OS=Arabidopsis thaliana OX=3702 GN=PPDK PE=1 SV=2 && -	-
835945	7971	9582	9733	8360	10354	8272	8163	10219	9261	263.837	334.111	329.606	271.653	362.594	234.688	294.364	280.939	317.55	9002.81	9243.09	-0.0380629	0.850234	0.998803	8960.88	9306.6	-0.0546304	0.758315	0.94843	8788.47	9376.85	-0.0935432	0.693523	0.999936	AT5G58330	NC_003076.8	23579722	23582395	-	1732	protein_coding	lactate/malate dehydrogenase family protein && sp|Q8H1E2|MDHNP_ARATH Malate dehydrogenase [NADP], chloroplastic OS=Arabidopsis thaliana OX=3702 GN=At5g58330 PE=2 SV=1 && PF00056:lactate/malate dehydrogenase, NAD binding domain|PF02866:lactate/malate dehydrogenase, alpha/beta C-terminal domain	HSF
829221	5349	6725	7761	5619	11425	8837	10193	16024	9935	142.231	188.376	211.138	146.678	321.416	201.411	295.282	353.894	273.666	8639.47	11893	-0.461178	0.0975335	0.658889	11525.6	6764.71	0.768799	0.000345609	0.0286317	8427.62	6817.05	0.305946	0.33638	0.999936	SIP3	NC_003075.7	15067028	15069183	+	2156	protein_coding	SOS3-interacting protein 3 && sp|O65554|CIPK6_ARATH CBL-interacting serine/threonine-protein kinase 6 OS=Arabidopsis thaliana OX=3702 GN=CIPK6 PE=1 SV=1 && PF00069:Protein kinase domain|PF03822:NAF domain	NF-YC
844143	9415	8914	6568	9765	7175	12628	7813	10801	8459	252.691	252.031	180.355	257.292	203.742	290.51	228.455	240.776	235.19	9599.96	8993.61	0.094188	0.600239	0.972674	8717.76	8482.72	0.0394466	0.842132	0.967746	9369.34	8541.35	0.133528	0.573072	0.999936	RAP2.4	NC_003070.9	29364072	29366207	+	2136	protein_coding	related to AP2 4 && sp|Q8H1E4|RAP24_ARATH Ethylene-responsive transcription factor RAP2-4 OS=Arabidopsis thaliana OX=3702 GN=RAP2-4 PE=1 SV=1 && PF00847:AP2 domain	ERF
838652	10554	5504	7876	9872	9971	11567	6980	9751	9284	271.809	149.326	207.528	249.595	271.69	255.343	195.846	208.581	247.692	10340.3	8676.54	0.253078	0.114858	0.702727	8411.8	8110.69	0.0525639	0.834102	0.965208	10092.6	8165.37	0.305677	0.229472	0.999936	CAT1	NC_003070.9	7146636	7150180	+	2226	protein_coding	catalase 1 && sp|Q96528|CATA1_ARATH Catalase-1 OS=Arabidopsis thaliana OX=3702 GN=CAT1 PE=1 SV=3 && PF00199:Catalase|PF06628:Catalase-related immune-responsive	Nin-like
819567	7298	9295	8214	8033	8881	9288	7245	12489	10358	244.526	328.081	281.58	264.231	314.827	266.747	264.467	347.559	359.524	8656.55	9936.38	-0.199015	0.284093	0.862154	9631.59	8467.69	0.185857	0.37267	0.812276	8449.08	8531.04	-0.0139438	0.944894	0.999936	GAPC1	NC_003074.8	1080942	1083690	+	1711	protein_coding	glyceraldehyde-3-phosphate dehydrogenase C subunit 1 && sp|P25858|G3PC1_ARATH Glyceraldehyde-3-phosphate dehydrogenase GAPC1, cytosolic OS=Arabidopsis thaliana OX=3702 GN=GAPC1 PE=1 SV=2 && PF00044:Glyceraldehyde 3-phosphate dehydrogenase, NAD binding domain|PF02800:Glyceraldehyde 3-phosphate dehydrogenase, C-terminal domain	Trihelix
820366	15053	9034	6582	8079	10380	9006	6504	8742	7622	698.194	441.411	312.346	367.87	509.377	358.048	328.659	336.778	366.229	9134.07	7621.71	0.261074	0.173995	0.780681	7388.65	10408.5	-0.494391	0.0853066	0.513223	8915.1	10473.4	-0.232442	0.468448	0.999936	AT3G11930	NC_003074.8	3776177	3777751	+	1236	protein_coding	Adenine nucleotide alpha hydrolases-like superfamily protein && sp|Q8LGG8|USPAL_ARATH Universal stress protein A-like protein OS=Arabidopsis thaliana OX=3702 GN=At3g01520 PE=1 SV=2 && PF00582:Universal stress protein family	-
829557	9014	8350	7820	8652	8965	10941	7843	10348	8546	187.708	183.173	166.609	176.875	197.517	195.289	177.934	178.979	184.356	9381.16	8906.67	0.074883	0.589105	0.970466	8633.96	8575.27	0.00983533	0.948647	0.989565	9155.29	8636.3	0.0841915	0.609925	0.999936	PAB2	NC_003075.7	16336291	16340314	+	2753	protein_coding	poly(A) binding protein 2 && sp|P42731|PABP2_ARATH Polyadenylate-binding protein 2 OS=Arabidopsis thaliana OX=3702 GN=PAB2 PE=1 SV=1 && PF00076:RNA recognition motif. (a.k.a. RRM, RBD, or RNP domain)|PF00658:Poly-adenylate binding protein, unique domain	NAC
835427	10118	10033	9540	12283	6989	9539	6256	8045	7541	76.0722	79.4645	73.3846	90.661	55.595	61.4739	51.2437	50.2386	58.7342	9467.49	7301.92	0.37473	0.0859708	0.629971	7079.14	10114.8	-0.514856	0.00139909	0.0727566	9248.84	10187.9	-0.139508	0.561172	0.999936	GLT1	NC_003076.8	21700187	21710296	+	7625	protein_coding	NADH-dependent glutamate synthase 1 && sp|Q9LV03|GLUT1_ARATH Glutamate synthase 1 [NADH], chloroplastic OS=Arabidopsis thaliana OX=3702 GN=GLT1 PE=1 SV=2 && PF04898:Glutamate synthase central domain|PF07992:Pyridine nucleotide-disulphide oxidoreductase|PF01493:GXGXG motif|PF14691:Dihydroprymidine dehydrogenase domain II, 4Fe-4S cluster|PF01645:Conserved region in glutamate synthase|PF00310:Glutam…	C3H
824746	8662	15877	9146	7716	8295	7083	6141	9646	7184	284.248	548.855	307.068	248.574	287.994	199.229	219.548	262.909	244.217	7688.21	7588.28	0.0187277	0.921751	0.999446	7354.98	11543	-0.650182	0.0177319	0.269236	7506.41	11629.9	-0.631671	0.0383397	0.706419	SBPASE	NC_003074.8	20709294	20711640	+	1747	protein_coding	sedoheptulose-bisphosphatase && sp|P46283|S17P_ARATH Sedoheptulose-1,7-bisphosphatase, chloroplastic OS=Arabidopsis thaliana OX=3702 GN=At3g55800 PE=2 SV=1 && PF00316:Fructose-1-6-bisphosphatase, N-terminal domain	MYB_related
838259	8848	11874	8178	8480	9290	9022	7551	9151	7317	303.739	429.4	287.228	285.782	337.411	265.469	282.404	260.917	260.207	8876.88	8020.63	0.146292	0.365363	0.903869	7775.02	9875.35	-0.344987	0.102626	0.548418	8665.16	9947.58	-0.19914	0.397201	0.999936	ACR11	NC_003070.9	5773512	5776308	+	1670	protein_coding	uridylyltransferase-like protein && sp|Q9FZ47|ACR11_ARATH ACT domain-containing protein ACR11 OS=Arabidopsis thaliana OX=3702 GN=ACR11 PE=1 SV=1 && -	MYB_related
824572	10488	12263	7771	10481	8392	8390	6290	8469	6686	363.96	448.3	275.908	357.066	308.117	249.563	237.807	244.103	240.358	9035.28	7131.92	0.341213	0.0565798	0.546423	6913.26	10420.4	-0.591958	0.00669021	0.169826	8824.64	10494	-0.249982	0.328761	0.999936	HCEF1	NC_003074.8	20016837	20018822	+	1652	protein_coding	high cyclic electron flow 1 && sp|P25851|F16P1_ARATH Fructose-1,6-bisphosphatase 1, chloroplastic OS=Arabidopsis thaliana OX=3702 GN=CFBP1 PE=1 SV=2 && PF00316:Fructose-1-6-bisphosphatase, N-terminal domain	MYB_related
843288	7885	9488	5976	11569	8196	8983	4560	14993	7571	292.013	370.157	226.431	420.611	321.138	285.153	183.983	461.178	290.458	9503.35	8658.53	0.134202	0.663923	0.982097	8387.61	7973.49	0.0731439	0.824425	0.96318	9282.82	8030.07	0.209143	0.426833	0.999936	EXPA1	NC_003070.9	26141726	26143538	+	1548	protein_coding	expansin A1 && sp|Q9C554|EXPA1_ARATH Expansin-A1 OS=Arabidopsis thaliana OX=3702 GN=EXPA1 PE=2 SV=1 && PF03330:Lytic transglycolase|PF01357:Pollen allergen	bZIP
819828	13975	9548	4635	11112	7741	14649	4332	7018	6156	294.872	212.229	100.059	230.175	172.81	264.939	99.5823	122.991	134.558	10852.3	5799.97	0.903894	2.438e-05	0.0038451	5622.42	9570.31	-0.767363	0.0260318	0.320395	10591.3	9628.66	0.137489	0.711297	0.999936	A/N-InvC	NC_003074.8	2011993	2015831	+	2717	protein_coding	Plant neutral invertase family protein && sp|B9DFA8|INVC_ARATH Alkaline/neutral invertase C, mitochondrial OS=Arabidopsis thaliana OX=3702 GN=INVC PE=1 SV=1 && PF12899:Alkaline and neutral invertase	-
841602	9470	13338	5064	12050	6711	13843	3220	8535	5954	298.79	443.32	163.469	373.24	224.023	374.372	110.684	223.666	194.606	10555	5745.39	0.877379	0.00279834	0.119281	5567.7	9541.49	-0.777058	0.0336732	0.355792	10304.4	9607.54	0.101043	0.784732	0.999936	IAR3	NC_003070.9	19199351	19201707	+	1817	protein_coding	peptidase M20/M25/M40 family protein && sp|O04373|ILL4_ARATH IAA-amino acid hydrolase ILR1-like 4 OS=Arabidopsis thaliana OX=3702 GN=ILL4 PE=1 SV=2 && PF07687:Peptidase dimerisation domain|PF01546:Peptidase family M20/M25/M40	MYB_related
841899	6495	9032	7417	6624	10409	7789	7797	11432	11115	135.105	197.919	157.85	135.269	229.082	138.877	176.698	197.512	239.515	8298.56	10110	-0.284917	0.248304	0.836431	9801.59	7838.22	0.322506	0.14181	0.616357	8098.46	7897.15	0.0362741	0.897618	0.999936	PES1	NC_003070.9	20380435	20385380	-	2756	protein_coding	Esterase/lipase/thioesterase family protein && sp|Q9ZVN2|Y1457_ARATH Acyltransferase-like protein At1g54570, chloroplastic OS=Arabidopsis thaliana OX=3702 GN=At1g54570 PE=1 SV=1 && PF03982:Diacylglycerol acyltransferase|PF12146:Serine aminopeptidase, S33	GeBP
838770	12171	6437	4501	12249	7520	14304	4941	8940	6897	274.595	152.989	103.897	271.301	179.504	276.618	121.449	167.527	161.197	11051.6	6837.58	0.692675	0.00219762	0.101711	6627.34	7834.13	-0.241325	0.468469	0.856828	10788.5	7881.21	0.453016	0.209411	0.999936	AT1G21680	NC_003070.9	7612834	7615374	+	2541	protein_coding	DPP6 N-terminal domain-like protein && - && PF07676:WD40-like Beta Propeller Repeat	-
827185	2592	8870	8016	9393	5508	10998	5227	15411	11835	56.2437	202.756	177.96	200.091	126.451	204.554	123.567	277.747	266.034	8389.32	10539.8	-0.329233	0.291494	0.867292	10214.6	6683.43	0.61201	0.155568	0.635862	8189.69	6739.95	0.281103	0.508682	0.999936	BAM5	NC_003075.7	8666334	8669526	-	2642	protein_coding	beta-amylase 5 && sp|P25853|BAM5_ARATH Beta-amylase 5 OS=Arabidopsis thaliana OX=3702 GN=BAM5 PE=2 SV=1 && PF01373:Glycosyl hydrolase family 14	BES1
833406	8254	9100	8088	8017	9968	7469	8161	10132	8152	183.194	212.764	183.659	174.68	234.069	142.091	197.334	186.776	187.431	8511.1	8823.98	-0.0521646	0.804394	0.996315	8553.75	8675.36	-0.0203735	0.898398	0.98042	8309.08	8738.7	-0.0727945	0.762529	0.999936	PAP26	NC_003076.8	13107626	13111656	-	2583	protein_coding	purple acid phosphatase 26 && sp|Q949Y3|PPA26_ARATH Bifunctional purple acid phosphatase 26 OS=Arabidopsis thaliana OX=3702 GN=PAP26 PE=1 SV=1 && PF16656:Purple acid Phosphatase, N-terminal domain|PF00149:Calcineurin-like phosphoesterase|PF14008:Iron/zinc purple acid phosphatase-like protein C	C3H
826458	5515	12050	9977	7623	8274	12008	5945	9016	6930	158.958	365.876	294.213	215.698	252.314	296.663	186.681	215.839	206.919	9098.89	7245.57	0.328588	0.0671161	0.581853	7023.06	9435.04	-0.425896	0.143352	0.617512	8876.71	9510.68	-0.0994935	0.75458	0.999936	ARGAH2	NC_003075.7	5646395	5648868	-	1989	protein_coding	Arginase/deacetylase superfamily protein && sp|Q9ZPF5|ARGI2_ARATH Arginase 2, chloroplastic/mitochondrial OS=Arabidopsis thaliana OX=3702 GN=ARGAH2 PE=1 SV=1 && PF00491:Arginase family	-
841722	6507	10919	3629	9255	6743	16315	5521	11107	6886	274.091	484.514	156.396	382.714	300.508	589.056	253.363	388.588	300.477	10357	7667.27	0.433814	0.111981	0.697012	7429.84	7221.1	0.0411672	0.90963	0.982542	10102.6	7272.04	0.474339	0.243908	0.999936	NAC019	NC_003070.9	19696923	19698482	-	1361	protein_coding	NAC domain containing protein 19 && sp|Q9C932|NAC19_ARATH NAC domain-containing protein 19 OS=Arabidopsis thaliana OX=3702 GN=NAC019 PE=1 SV=1 && PF02365:No apical meristem (NAM) protein	NAC
827028	9338	9020	8216	8200	6405	10041	8269	10491	6358	241.033	245.267	216.974	207.788	174.917	222.155	232.535	224.916	170.01	8033.81	8329.82	-0.0521688	0.785308	0.995635	8072.95	9051.94	-0.165107	0.390878	0.823587	7841.42	9116.63	-0.217327	0.238456	0.999936	HOG1	NC_003075.7	8054673	8057181	+	2221	protein_coding	S-adenosyl-L-homocysteine hydrolase && sp|O23255|SAHH1_ARATH Adenosylhomocysteinase 1 OS=Arabidopsis thaliana OX=3702 GN=SAHH1 PE=1 SV=1 && PF00670:S-adenosyl-L-homocysteine hydrolase, NAD binding domain|PF05221:S-adenosyl-L-homocysteine hydrolase	bHLH
838553	9207	7213	6831	7878	11658	10264	6587	7773	8159	285.002	235.211	216.342	239.404	381.807	272.335	222.142	199.848	261.636	9901.64	7567.29	0.387886	0.0803052	0.617591	7337.23	7906.65	-0.107897	0.590934	0.902695	9661.84	7961.12	0.279281	0.25871	0.999936	AT1G19660	NC_003070.9	6799969	6802906	-	1852	protein_coding	Wound-responsive family protein && sp|Q93VH2|BBD2_ARATH Bifunctional nuclease 2 OS=Arabidopsis thaliana OX=3702 GN=BBD2 PE=2 SV=1 && PF02577:Bifunctional nuclease|PF02151:UvrB/uvrC motif	TALE
830768	8430	7485	8300	7707	7497	8796	7272	10690	9196	232.682	217.639	234.39	208.836	218.933	208.102	218.676	245.071	262.945	7899.17	9021.7	-0.191744	0.197002	0.797716	8745.55	8240.14	0.0858953	0.597128	0.905056	7710.34	8299.78	-0.106305	0.491423	0.999936	AT5G08670	NC_003076.8	2818091	2821251	-	2077	protein_coding	ATP synthase alpha/beta family protein && sp|P83483|ATPBM_ARATH ATP synthase subunit beta-1, mitochondrial OS=Arabidopsis thaliana OX=3702 GN=At5g08670 PE=1 SV=1 && PF00006:ATP synthase alpha/beta family, nucleotide-binding domain|PF11421:ATP synthase F1 beta subunit|PF02874:ATP synthase alpha/beta family, beta-barrel domain	bHLH
817429	9673	8836	7121	9922	8670	9119	6865	8206	6937	225.882	217.363	170.132	227.459	214.204	182.526	174.652	159.159	167.812	9163.49	7360.65	0.316056	0.043698	0.494382	7135.59	8728.55	-0.290743	0.116342	0.575883	8947.69	8789.18	0.0257525	0.900868	0.999936	ALB3	NC_003071.7	12356321	12359568	-	2455	protein_coding	63 kDa inner membrane family protein && sp|Q8LBP4|ALB3_ARATH Inner membrane protein ALBINO3, chloroplastic OS=Arabidopsis thaliana OX=3702 GN=ALB3 PE=1 SV=2 && PF02096:60Kd inner membrane protein	-
832206	13174	11531	4233	9782	8333	8282	5089	6450	8448	202.696	186.899	66.6349	147.754	135.65	109.225	85.3047	82.4267	134.652	8747.66	6734.11	0.37743	0.111161	0.694894	6530.56	9861.82	-0.594668	0.117354	0.577031	8542.76	9923.6	-0.216175	0.572065	0.999936	SUS1	NC_003076.8	7050217	7055398	-	3726	protein_coding	sucrose synthase 1 && sp|P49040|SUS1_ARATH Sucrose synthase 1 OS=Arabidopsis thaliana OX=3702 GN=SUS1 PE=1 SV=3 && PF00862:Sucrose synthase|PF00534:Glycosyl transferases group 1	HB-other
837667	20158	5914	13588	6281	5807	8865	5829	3421	5191	465.417	143.842	320.978	142.367	141.852	175.441	146.623	65.6036	124.158	6826.79	4991.64	0.451899	0.107585	0.686955	4841.63	13388.3	-1.4675	0.000270116	0.0245683	6661.46	13474.4	-1.0163	0.00699275	0.354586	STP1	NC_003070.9	3777236	3780823	+	2483	protein_coding	sugar transporter 1 && sp|P23586|STP1_ARATH Sugar transport protein 1 OS=Arabidopsis thaliana OX=3702 GN=STP1 PE=1 SV=2 && PF00083:Sugar (and other) transporter	B3
837455	9634	13870	8165	8396	7666	6655	5949	8286	6415	249.235	377.997	216.114	213.235	209.826	147.573	167.671	178.044	171.921	7561.53	6856.38	0.141118	0.458518	0.934163	6646.01	10832	-0.70471	0.00339687	0.122123	7384.8	10910.7	-0.563146	0.0455818	0.754691	CRB	NC_003070.9	3015237	3018542	+	2216	protein_coding	chloroplast RNA binding protein && sp|Q9SA52|CP41B_ARATH Chloroplast stem-loop binding protein of 41 kDa b, chloroplastic OS=Arabidopsis thaliana OX=3702 GN=CSP41B PE=1 SV=1 && PF01370:NAD dependent epimerase/dehydratase family	-
840100	7876	11440	8861	9066	8719	7076	6280	8338	7045	224.749	343.897	258.702	253.975	263.237	173.076	195.237	197.621	208.259	8292.99	7218.29	0.200152	0.317115	0.883154	6997.4	9630.56	-0.460787	0.0273951	0.326032	8099.1	9702.95	-0.260703	0.320872	0.999936	LrgB	NC_003070.9	11537242	11539896	-	2009	protein_coding	membrane protein && sp|Q9FVQ4|PLGG1_ARATH Plastidal glycolate/glycerate translocator 1, chloroplastic OS=Arabidopsis thaliana OX=3702 GN=PLGG1 PE=1 SV=1 && PF04172:LrgB-like family	BBR-BPC
817784	7142	9777	5571	10550	7372	12535	5128	9124	7472	91.3931	131.798	72.9377	132.535	99.8086	137.491	71.4913	96.9747	99.0514	9907.44	7163.83	0.467765	0.0242844	0.381535	6943.96	7690.01	-0.147173	0.575362	0.897222	9670.98	7745.22	0.320396	0.24477	0.999936	AT2G32240	NC_003071.7	13684299	13691155	-	4480	protein_coding	early endosome antigen && - && -	-
828132	5770	6297	6482	5965	11091	7873	6237	13291	11633	138.173	158.852	158.811	140.23	281	161.601	162.718	264.353	288.582	8350.31	10241.2	-0.294559	0.330739	0.888207	9927.12	6322.25	0.650986	0.00790726	0.185003	8147.4	6369.27	0.355162	0.224316	0.999936	AT4G02940	NC_003075.7	1306313	1311038	+	2394	protein_coding	oxidoreductase%2C 2OG-Fe(II) oxygenase family protein && sp|Q9ZT92|AK10B_ARATH RNA demethylase ALKBH10B OS=Arabidopsis thaliana OX=3702 GN=ALKBH10B PE=1 SV=1 && -	-
832480	8885	14948	6932	5019	8335	4751	6687	9289	9780	257.906	457.086	205.868	143.023	255.976	118.208	211.469	223.951	294.085	6112.08	8611.67	-0.494724	0.0882563	0.63817	8349.65	10542.6	-0.336442	0.270863	0.74607	5966.03	10619.3	-0.831896	0.0282949	0.64643	SQP1	NC_003076.8	8172300	8175525	-	1975	protein_coding	FAD/NAD(P)-binding oxidoreductase family protein && sp|O65404|ERG11_ARATH Squalene epoxidase 5 OS=Arabidopsis thaliana OX=3702 GN=SQE5 PE=2 SV=2 && PF08491:Squalene epoxidase|PF13450:NAD(P)-binding Rossmann-like domain	-
836389	6578	8765	6288	8027	10502	9697	7809	8077	8833	158.316	222.225	154.834	189.656	267.418	200.043	204.756	161.458	220.226	9364.37	8349.05	0.165592	0.425746	0.92429	8095.67	7390.27	0.131478	0.560957	0.892124	9138.84	7444.52	0.295813	0.229405	0.999936	GTR2	NC_003076.8	25165137	25168060	-	2382	protein_coding	Major facilitator superfamily protein && sp|Q9LV10|PTR53_ARATH Protein NRT1/ PTR FAMILY 2.11 OS=Arabidopsis thaliana OX=3702 GN=NPF2.11 PE=1 SV=1 && PF00854:POT family	TALE
832096	9402	9403	7795	9371	7963	7274	7051	8910	7405	387.494	408.245	328.689	379.153	347.224	256.965	316.597	305.001	316.155	8178.63	7796.65	0.0689448	0.71403	0.988244	7558.05	9064.92	-0.262294	0.118849	0.580058	7988.04	9129.29	-0.192713	0.391594	0.999936	AT5G19760	NC_003076.8	6679306	6682054	-	1391	protein_coding	Mitochondrial substrate carrier family protein && sp|Q9C5M0|DTC_ARATH Mitochondrial dicarboxylate/tricarboxylate transporter DTC OS=Arabidopsis thaliana OX=3702 GN=DTC PE=1 SV=1 && PF00153:Mitochondrial carrier protein	VOZ
829737	8154	7182	7564	8838	8119	9906	7153	8632	8354	133.597	123.961	126.796	142.156	140.74	139.118	127.681	117.468	141.792	8831.28	8092.34	0.126128	0.392509	0.915143	7845.75	7792.93	0.00967921	0.952895	0.990648	8620.57	7848.81	0.135294	0.374798	0.999936	ACO1	NC_003075.7	16972569	16978161	-	3499	protein_coding	aconitase 1 && sp|Q42560|ACO1_ARATH Aconitate hydratase 1 OS=Arabidopsis thaliana OX=3702 GN=ACO1 PE=1 SV=2 && PF00694:Aconitase C-terminal domain|PF00330:Aconitase family (aconitate hydratase)	bHLH
837432	7673	7984	7019	7876	8800	9004	7992	8512	8894	272.204	298.374	254.76	274.296	330.295	273.793	308.885	250.808	326.857	8490.87	8562.88	-0.0121464	0.945795	0.999861	8302.66	7729.07	0.103205	0.577064	0.897887	8287.47	7784.82	0.0902316	0.623881	0.999936	AT1G09130	NC_003070.9	2939568	2942345	-	1616	protein_coding	ATP-dependent caseinolytic (Clp) protease/crotonase family protein && sp|Q8L770|CLPR3_ARATH ATP-dependent Clp protease proteolytic subunit-related protein 3, chloroplastic OS=Arabidopsis thaliana OX=3702 GN=CLPR3 PE=1 SV=1 && PF00574:Clp protease	-
837405	4928	5666	7904	6337	8724	11649	7191	12280	8836	323.614	391.962	531.043	408.531	606.125	655.696	514.468	669.785	601.095	8725.66	9316.54	-0.094558	0.670594	0.983007	9029.64	6301.89	0.51893	0.0259745	0.320279	8510.33	6351.27	0.42219	0.127929	0.979887	CSD1	NC_003070.9	2827060	2829315	+	873	protein_coding	copper/zinc superoxide dismutase 1 && sp|P24704|SODC1_ARATH Superoxide dismutase [Cu-Zn] 1 OS=Arabidopsis thaliana OX=3702 GN=CSD1 PE=1 SV=2 && PF00080:Copper/zinc superoxide dismutase (SODC)	C2H2
820870	10539	8335	12548	5814	3565	7892	6363	11873	5811	508.147	423.356	618.998	275.2	181.86	326.162	334.244	475.477	290.249	5568.57	7818.09	-0.489495	0.0662872	0.579423	7574.69	10678.4	-0.495352	0.0457466	0.398636	5434.54	10757.7	-0.985064	0.000351941	0.0570876	DELTA-TIP	NC_003074.8	5505360	5507050	+	1189	protein_coding	delta tonoplast integral protein && sp|Q41951|TIP21_ARATH Aquaporin TIP2-1 OS=Arabidopsis thaliana OX=3702 GN=TIP2-1 PE=1 SV=2 && PF00230:Major intrinsic protein	MYB_related
826942	7817	5738	6205	8744	9656	10775	5635	8975	9145	216.806	167.649	176.075	238.081	283.346	256.156	170.269	206.75	262.751	9614.42	7904.33	0.28253	0.163459	0.769427	7663.44	6714.93	0.190613	0.396851	0.825919	9383.12	6761.51	0.472688	0.0152277	0.49401	NYC1	NC_003075.7	7684156	7687006	-	2067	protein_coding	NAD(P)-binding Rossmann-fold superfamily protein && sp|Q93ZA0|NYC1_ARATH Probable chlorophyll(ide) b reductase NYC1, chloroplastic OS=Arabidopsis thaliana OX=3702 GN=NYC1 PE=1 SV=1 && PF00106:short chain dehydrogenase	G2-like
831798	5460	7405	7305	6959	8146	9510	8024	9407	10110	267.305	381.9	365.898	334.461	421.937	399.072	427.974	382.512	512.739	8094.5	9261.28	-0.194223	0.294325	0.869531	8979.9	6885.53	0.383104	0.0777334	0.491652	7898.44	6938.33	0.186992	0.40009	0.999936	GSTL3	NC_003076.8	632796	635240	+	1171	protein_coding	Glutathione S-transferase family protein && sp|Q9LZ06|GSTL3_ARATH Glutathione S-transferase L3 OS=Arabidopsis thaliana OX=3702 GN=GSTL3 PE=2 SV=1 && PF13417:Glutathione S-transferase, N-terminal domain|PF13410:Glutathione S-transferase, C-terminal domain	-
835691	7988	6318	13390	6309	6082	5307	8555	8160	10209	162.39	135.305	278.502	125.912	130.815	92.4758	189.476	137.782	214.999	5889.01	9139.4	-0.634081	0.0050485	0.173382	8863.08	9406.77	-0.0859421	0.774191	0.951743	5750.74	9480.64	-0.721284	0.0199874	0.555301	OPT1	NC_003076.8	22652715	22656106	+	2820	protein_coding	oligopeptide transporter 1 && sp|Q9FG72|OPT1_ARATH Oligopeptide transporter 1 OS=Arabidopsis thaliana OX=3702 GN=OPT1 PE=2 SV=1 && PF03169:OPT oligopeptide transporter protein	M-type_MADS
841420	7352	7895	7368	7867	8575	9114	7152	8595	8399	244.762	276.886	250.965	257.118	302.038	260.078	259.405	237.664	289.665	8438.41	8097.4	0.0595266	0.714244	0.988244	7850.72	7709.03	0.0262281	0.877044	0.974624	8236.18	7765.43	0.0848813	0.627508	0.999936	CLPR1	NC_003070.9	18501570	18504654	-	1722	protein_coding	CLP protease proteolytic subunit 1 && sp|Q9XJ35|CLPR1_ARATH ATP-dependent Clp protease proteolytic subunit-related protein 1, chloroplastic OS=Arabidopsis thaliana OX=3702 GN=CLPR1 PE=1 SV=1 && PF00574:Clp protease	-
837761	4495	3607	15089	7391	5605	8373	10616	9886	7094	215.823	182.442	741.23	348.381	284.729	344.592	555.316	394.246	352.849	6980.73	9294.48	-0.412907	0.0541165	0.537313	9009.85	7868.15	0.19546	0.663513	0.924106	6814.5	7936.62	-0.219915	0.637123	0.999936	ELP	NC_003070.9	4089664	4090857	-	1194	protein_coding	extensin-like protein && sp|P14009|14KD_DAUCA 14 kDa proline-rich protein DC2.15 OS=Daucus carota OX=4039 PE=2 SV=1 && PF14547:Hydrophobic seed protein	Trihelix
819002	9630	5963	6859	7825	6639	11031	8682	8093	7386	259.8	169.468	189.321	207.244	189.498	255.084	255.179	181.343	206.42	8284.54	8165.82	0.0209741	0.91697	0.999446	7917.06	7619.31	0.0552229	0.814742	0.961561	8084.07	7670.73	0.0757433	0.753833	0.999936	LARP6b	NC_003071.7	18205235	18208218	-	2125	protein_coding	RNA-binding protein && sp|O80567|LRP6B_ARATH La-related protein 6B OS=Arabidopsis thaliana OX=3702 GN=LARP6B PE=1 SV=2 && PF05383:La domain	FAR1
816652	8360	9473	7838	8709	7155	7549	6453	9245	7245	314.686	375.638	301.858	321.828	284.951	243.566	264.634	289.04	282.514	7743.78	7612.14	0.0246455	0.882006	0.998958	7378.6	8756.72	-0.247	0.149951	0.628517	7562.28	8820.35	-0.222045	0.27688	0.999936	TIM	NC_003071.7	9070734	9074470	-	1523	protein_coding	triosephosphate isomerase && sp|Q9SKP6|TPIC_ARATH Triosephosphate isomerase, chloroplastic OS=Arabidopsis thaliana OX=3702 GN=TIM PE=1 SV=1 && PF00121:Triosephosphate isomerase	MYB
818299	9174	8436	6099	11586	6426	9021	6298	8775	5807	353.449	342.386	240.41	438.214	261.938	297.906	264.352	280.799	231.766	8876.6	6910.09	0.361277	0.10623	0.684415	6697.23	8076.26	-0.270085	0.206595	0.688495	8671.67	8131.61	0.0927718	0.735228	0.999936	AT2G37220	NC_003071.7	15634466	15636522	-	1488	protein_coding	RNA-binding (RRM/RBD/RNP motifs) family protein && sp|Q9ZUU4|CP29B_ARATH RNA-binding protein CP29B, chloroplastic OS=Arabidopsis thaliana OX=3702 GN=CP29B PE=1 SV=1 && PF00076:RNA recognition motif. (a.k.a. RRM, RBD, or RNP domain)	NAC
834245	9181	8616	7105	8217	8850	7561	6119	7641	7628	108.882	107.642	86.2093	95.6671	111.045	76.86	79.0601	75.2653	93.7143	8198.7	7166.62	0.194061	0.320874	0.883566	6948.37	8482.11	-0.287791	0.132817	0.603771	8004.79	8541.54	-0.0936957	0.674012	0.999936	SPP	NC_003076.8	16945165	16953353	+	4834	protein_coding	Insulinase (Peptidase family M16) family protein && sp|Q9FIH8|SPP_ARATH Stromal processing peptidase, chloroplastic OS=Arabidopsis thaliana OX=3702 GN=SPP PE=2 SV=1 && PF00675:Insulinase (Peptidase family M16)|PF05193:Peptidase M16 inactive domain	-
828353	8270	9709	6496	6717	10513	6710	8274	7300	6880	413.706	511.649	332.474	329.873	556.42	287.717	450.935	303.312	356.538	8049.99	7608.15	0.0814249	0.766333	0.993621	7376.64	8355.19	-0.179777	0.453497	0.851241	7857.4	8414.65	-0.0989068	0.746797	0.999936	APT3	NC_003075.7	11882066	11885533	-	1146	protein_coding	adenine phosphoribosyl transferase 3 && sp|Q9SUW2|APT3_ARATH Adenine phosphoribosyltransferase 3 OS=Arabidopsis thaliana OX=3702 GN=APT3 PE=1 SV=1 && -	bHLH
835411	6745	7260	7167	6396	7093	10257	8305	9327	7253	286.856	325.258	311.849	267.039	319.154	373.903	384.798	329.46	319.543	7742.67	8329.39	-0.105292	0.574121	0.967651	8074.31	7216.3	0.162043	0.336109	0.79068	7553.37	7269.53	0.0553114	0.783511	0.999936	UBC10	NC_003076.8	21632021	21634314	-	1348	protein_coding	ubiquitin-conjugating enzyme 10 && sp|P35133|UBC10_ARATH Ubiquitin-conjugating enzyme E2 10 OS=Arabidopsis thaliana OX=3702 GN=UBC10 PE=1 SV=1 && PF00179:Ubiquitin-conjugating enzyme	ERF
820784	17231	4962	7537	6000	7242	12505	5289	4675	4341	939.895	285.125	420.622	321.295	417.942	584.667	314.307	211.802	245.295	8325.69	4845.62	0.781046	0.00225195	0.102761	4698.12	10031.4	-1.09443	0.00427201	0.135803	8118.7	10090.3	-0.313641	0.454057	0.999936	AT3G15450	NC_003074.8	5212984	5214124	+	1051	protein_coding	aluminum induced protein with YGL and LRDR motifs && sp|P24805|TSJT1_TOBAC Stem-specific protein TSJT1 OS=Nicotiana tabacum OX=4097 GN=TSJT1 PE=2 SV=1 && PF12481:Aluminium induced protein	NAC
819386	8489	8202	4957	7671	6749	12410	4656	8910	7736	203.199	206.822	121.398	180.261	170.921	254.621	121.42	177.143	191.828	8678.76	7020.46	0.305931	0.202166	0.801486	6805.26	7379.51	-0.116831	0.670471	0.926335	8466.72	7429.43	0.188599	0.505867	0.999936	GSTF8	NC_003071.7	19556326	19559485	+	2395	protein_coding	glutathione S-transferase phi 8 && sp|Q96266|GSTF8_ARATH Glutathione S-transferase F8, chloroplastic OS=Arabidopsis thaliana OX=3702 GN=GSTF8 PE=1 SV=3 && PF02798:Glutathione S-transferase, N-terminal domain|PF00043:Glutathione S-transferase, C-terminal domain	CAMTA
831126	8651	9613	7042	10204	5864	7340	5709	8559	6715	207.337	242.706	172.676	240.085	148.694	150.787	149.067	170.378	166.72	7714.1	6951.05	0.150228	0.500906	0.947887	6737.72	8633.34	-0.357608	0.0662465	0.465195	7536.82	8694.86	-0.206211	0.440449	0.999936	DiT1	NC_003076.8	4059579	4062289	-	2392	protein_coding	dicarboxylate transporter 1 && sp|Q9LXV3|DIT1_ARATH Dicarboxylate transporter 1, chloroplastic OS=Arabidopsis thaliana OX=3702 GN=DIT1 PE=1 SV=1 && PF00939:Sodium:sulfate symporter transmembrane region	C3H
825331	9313	6629	8462	10241	4955	9570	6562	7986	5922	277.207	207.861	257.699	299.255	156.044	244.165	212.796	197.435	182.606	8052.29	6824.71	0.238686	0.324747	0.885723	6615.33	8289.44	-0.325494	0.0814319	0.50119	7864.37	8348.12	-0.0860958	0.758175	0.999936	SLD1	NC_003074.8	22786022	22787972	+	1926	protein_coding	Fatty acid/sphingolipid desaturase && sp|Q9ZRP7|SLD1_ARATH Delta(8)-fatty-acid desaturase 1 OS=Arabidopsis thaliana OX=3702 GN=SLD1 PE=1 SV=1 && PF00173:Cytochrome b5-like Heme/Steroid binding domain|PF00487:Fatty acid desaturase	-
835392	7789	6303	4781	8785	10154	8931	6740	8082	8034	225.978	192.638	141.915	250.213	311.681	222.096	213.038	194.752	241.461	9266.54	7668.03	0.273154	0.151009	0.754054	7434.54	6421.54	0.211281	0.348813	0.798987	9045.89	6464.66	0.48464	0.0536687	0.792515	SPDS3	NC_003076.8	21534473	21537816	+	1976	protein_coding	spermidine synthase 3 && sp|Q94BN2|SPSY_ARATH Spermine synthase OS=Arabidopsis thaliana OX=3702 GN=SPMS PE=1 SV=1 && PF01564:Spermine/spermidine synthase domain|PF17284:Spermidine synthase tetramerisation domain	NAC
836181	6165	7825	7916	7908	9197	8413	6848	7077	8185	114.601	153.233	150.553	144.314	180.881	134.049	138.686	109.266	157.618	8472.02	7475.69	0.18053	0.380678	0.91166	7249.13	7474.38	-0.0442151	0.839518	0.967034	8269.77	7531.28	0.134915	0.544139	0.999936	HDS	NC_003076.8	24358885	24363485	+	3084	protein_coding	4-hydroxy-3-methylbut-2-enyl diphosphate synthase && sp|F4K0E8|ISPG_ARATH 4-hydroxy-3-methylbut-2-en-1-yl diphosphate synthase (ferredoxin), chloroplastic OS=Arabidopsis thaliana OX=3702 GN=ISPG PE=1 SV=1 && PF04551:GcpE protein	-
828285	5213	8168	10692	7689	7453	9115	3699	9937	7498	163.398	269.702	342.88	236.598	247.16	244.89	126.315	258.698	243.463	7971.02	6871.39	0.214062	0.415228	0.921516	6659.39	8216.75	-0.303112	0.363557	0.808999	7780.03	8283.47	-0.0904507	0.751061	0.999936	PRXR1	NC_003075.7	11646109	11648644	-	1829	protein_coding	Peroxidase superfamily protein && sp|Q9SB81|PER42_ARATH Peroxidase 42 OS=Arabidopsis thaliana OX=3702 GN=PER42 PE=1 SV=2 && PF00141:Peroxidase	MYB
821657	7055	7579	7837	8455	6283	9678	7701	9073	5570	508.746	575.74	578.202	598.552	479.358	598.2	605.011	543.419	416.092	7968.12	7434.37	0.100072	0.615778	0.974714	7205.36	7658.1	-0.0879102	0.661366	0.924106	7778.29	7714.94	0.0118531	0.949563	0.999936	PSBTN	NC_003074.8	7376432	7377226	-	795	protein_coding	photosystem II subunit T && sp|Q39195|PST2_ARATH Photosystem II 5 kDa protein, chloroplastic OS=Arabidopsis thaliana OX=3702 GN=PSBT PE=3 SV=2 && -	-
828792	8113	12777	6144	5390	7998	5345	6743	8428	8107	212.281	352.183	164.477	138.453	221.411	119.876	192.218	183.161	219.745	6288.76	7793.59	-0.309604	0.209609	0.808235	7556.01	9258.27	-0.293118	0.303514	0.767994	6138.51	9325.12	-0.603279	0.0824339	0.885524	VTC2	NC_003075.7	13498956	13501701	-	2191	protein_coding	GDP-L-galactose phosphorylase 1 && sp|Q8RWE8|GGAP1_ARATH GDP-L-galactose phosphorylase 1 OS=Arabidopsis thaliana OX=3702 GN=VTC2 PE=1 SV=1 && -	-
821861	6818	8861	5631	11938	9452	9639	4526	6698	5166	205.179	280.912	173.375	352.689	300.946	248.637	148.389	167.418	161.05	10276.9	5429.87	0.920314	3.91254e-07	0.00010418	5263.16	7281.52	-0.468254	0.0363001	0.363123	10037.2	7333.97	0.452685	0.0781039	0.875017	APS1	NC_003074.8	8112614	8115024	+	1905	protein_coding	ATP sulfurylase 1 && sp|Q9LIK9|APS1_ARATH ATP sulfurylase 1, chloroplastic OS=Arabidopsis thaliana OX=3702 GN=APS1 PE=1 SV=1 && PF14306:PUA-like domain|PF01747:ATP-sulfurylase	-
825414	9009	9683	6873	7351	7988	5954	8905	7535	5417	810.79	918.021	632.854	649.475	760.605	459.301	873.128	563.242	505.035	7121.9	7391.3	-0.0535745	0.840293	0.997888	7165.18	8719.97	-0.283377	0.280123	0.752269	6954.57	8781.46	-0.336567	0.200066	0.999936	CP12-2	NC_003074.8	23090944	23091580	+	637	protein_coding	CP12 domain-containing protein 2 && sp|Q9LZP9|CP122_ARATH Calvin cycle protein CP12-2, chloroplastic OS=Arabidopsis thaliana OX=3702 GN=CP12-2 PE=1 SV=1 && PF02672:CP12 domain	-
818104	6689	10058	6929	8457	6742	7446	6906	8978	6483	406.219	643.46	430.522	504.197	433.189	387.596	456.918	452.854	407.855	7478.79	7434.69	0.00847234	0.959296	0.999861	7206.31	8097.06	-0.168109	0.457147	0.852385	7303.44	8157.41	-0.159538	0.524226	0.999936	GDCH	NC_003071.7	14891041	14892298	+	944	protein_coding	glycine decarboxylase complex H && sp|P25855|GCSH1_ARATH Glycine cleavage system H protein 1, mitochondrial OS=Arabidopsis thaliana OX=3702 GN=GDH1 PE=1 SV=1 && PF01597:Glycine cleavage H-protein	NAC
818046	6173	5647	3643	6976	9151	12187	3989	9176	11701	172.882	166.603	104.385	191.798	271.151	292.555	121.711	213.445	339.474	9253.53	8254.53	0.164816	0.61763	0.975687	8004.42	5268.06	0.603533	0.0875928	0.518325	9025.91	5303.59	0.767117	0.00560475	0.329421	AT2G34810	NC_003071.7	14685170	14687216	+	2047	protein_coding	FAD-binding Berberine family protein && sp|O64745|BBE16_ARATH Berberine bridge enzyme-like 16 OS=Arabidopsis thaliana OX=3702 GN=At2g34810 PE=2 SV=1 && PF01565:FAD binding domain|PF08031:Berberine and berberine like	GRAS
837428	14904	9094	6516	7508	3773	12134	4025	4942	5591	532.021	341.973	237.975	263.108	142.496	371.267	156.532	146.524	206.75	7460.7	4893.64	0.60852	0.051526	0.526477	4745.14	10357.5	-1.1262	0.000191322	0.0202283	7278.9	10422.2	-0.51782	0.185472	0.999936	SRC2	NC_003070.9	2927502	2929107	+	1606	protein_coding	soybean gene regulated by cold-2 && sp|O04023|SRC2_ARATH Protein SRC2 homolog OS=Arabidopsis thaliana OX=3702 GN=SRC2 PE=1 SV=1 && PF00168:C2 domain	-
820694	6998	7610	5631	7922	7412	8894	5924	9235	8789	154.719	177.241	127.374	171.944	173.378	168.548	142.691	169.584	201.298	7969.2	7959.87	0.00166128	0.992517	0.999861	7716.83	6903.36	0.160732	0.458928	0.853749	7778.99	6952.42	0.162073	0.410285	0.999936	CYP72A13	NC_003074.8	4924777	4927607	+	2593	protein_coding	cytochrome P450%2C family 72%2C subfamily A%2C polypeptide 13 && sp|Q9LUC8|C7A13_ARATH Cytochrome P450 72A13 OS=Arabidopsis thaliana OX=3702 GN=CYP72A13 PE=2 SV=1 && -	bHLH
826765	6255	4897	5098	8994	6561	9829	7298	10678	8703	349.163	287.966	291.156	492.877	387.49	470.291	443.83	495.074	503.269	8294.38	8853.01	-0.0940126	0.567878	0.966229	8581.64	5525.15	0.635248	0.000248564	0.023797	8097.45	5563.76	0.541425	0.00584692	0.332861	GPX6	NC_003075.7	7009769	7011406	-	1027	protein_coding	glutathione peroxidase 6 && sp|O48646|GPX6_ARATH Probable phospholipid hydroperoxide glutathione peroxidase 6, mitochondrial OS=Arabidopsis thaliana OX=3702 GN=GPX6 PE=2 SV=2 && PF00255:Glutathione peroxidase	GATA
832385	6944	4666	11362	8489	5475	7453	7063	8575	7782	142.736	101.036	238.948	171.303	119.068	131.314	158.17	146.399	165.708	7030.85	7839.52	-0.157018	0.401424	0.916938	7600.22	7793.87	-0.0363256	0.902869	0.981325	6866.72	7854.73	-0.193947	0.557896	0.999936	SCPL34	NC_003076.8	7810645	7815089	+	2789	protein_coding	serine carboxypeptidase-like 34 && sp|Q0WPR4|SCP34_ARATH Serine carboxypeptidase-like 34 OS=Arabidopsis thaliana OX=3702 GN=SCPL34 PE=2 SV=2 && PF00450:Serine carboxypeptidase	MYB_related
835037	10905	10679	8378	7121	9017	4517	5377	5586	6179	213.879	220.64	168.116	137.11	187.109	75.9363	114.893	90.9962	125.543	6996.03	5790.22	0.272874	0.363222	0.902971	5614.54	10210.1	-0.862853	3.99438e-05	0.00756835	6832.81	10281.7	-0.589609	0.0729784	0.851497	FRO7	NC_003076.8	20205302	20208777	-	2923	protein_coding	ferric reduction oxidase 7 && sp|Q3KTM0|FRO7_ARATH Ferric reduction oxidase 7, chloroplastic OS=Arabidopsis thaliana OX=3702 GN=FRO7 PE=2 SV=1 && PF08022:FAD-binding domain|PF01794:Ferric reductase like transmembrane component|PF08030:Ferric reductase NAD binding domain	NAC
827507	8447	8109	5767	7204	9578	7088	6105	7264	8084	275.145	278.251	192.191	230.365	330.083	197.897	216.649	196.523	272.782	7984.54	7215.86	0.146003	0.536724	0.957742	6996.81	7607.07	-0.120689	0.598915	0.90513	7794.25	7659.55	0.0250911	0.926429	0.999936	AT4G17840	NC_003075.7	9918052	9920511	-	1760	protein_coding	CAAX protease self-immunity protein && - && PF02517:CPBP intramembrane metalloprotease	-
839218	11434	7552	5564	11786	5032	6512	3170	10487	5837	416.982	290.129	207.602	421.958	194.155	203.559	125.948	317.651	220.515	7698.32	6241.15	0.302635	0.405301	0.919117	6046.43	8338.79	-0.463659	0.188051	0.668535	7525.74	8392.06	-0.157206	0.67167	0.999936	EXPA10	NC_003070.9	9259432	9261313	+	1572	protein_coding	expansin A10 && sp|Q9LDR9|EXP10_ARATH Expansin-A10 OS=Arabidopsis thaliana OX=3702 GN=EXPA10 PE=2 SV=1 && PF03330:Lytic transglycolase|PF01357:Pollen allergen	bZIP
839203	5272	6816	6999	6756	6446	9199	8026	10263	7498	305.598	416.213	415.084	384.458	395.325	457.059	506.858	494.116	450.247	7316.73	8578.81	-0.229521	0.1373	0.735004	8315.39	6513.02	0.352478	0.0677551	0.4692	7139.9	6562.85	0.121634	0.562042	0.999936	FBR12	NC_003070.9	9205800	9207417	+	989	protein_coding	Eukaryotic translation initiation factor 5A-1 (eIF-5A 1) protein && sp|Q93VP3|IF5A2_ARATH Eukaryotic translation initiation factor 5A-2 OS=Arabidopsis thaliana OX=3702 GN=ELF5A-2 PE=1 SV=1 && PF01287:Eukaryotic elongation factor 5A hypusine, DNA-binding OB fold	bHLH
828439	9808	9422	9398	5626	4342	5032	7397	8946	7281	423.403	428.476	415.082	238.428	198.313	186.196	347.889	320.761	325.608	4946.33	7892	-0.674048	3.27874e-05	0.0048713	7650.44	9749.41	-0.349811	0.0177156	0.269236	4830.32	9819.93	-1.02364	2.06462e-08	1.74146e-05	PIP1%3B5	NC_003075.7	12220641	12222468	+	1328	protein_coding	plasma membrane intrinsic protein 1%3B5 && sp|Q8LAA6|PIP15_ARATH Probable aquaporin PIP1-5 OS=Arabidopsis thaliana OX=3702 GN=PIP1-5 PE=1 SV=2 && PF00230:Major intrinsic protein	BES1
842681	7759	7078	7202	7355	8361	7551	6128	7820	7623	120.35	115.654	114.293	111.997	137.21	100.392	103.555	100.746	122.489	7728.9	7219.18	0.098382	0.595862	0.971616	6999.16	7502.35	-0.10021	0.548017	0.887252	7544.82	7556.24	-0.00225785	0.990777	0.999936	AT1G63770	NC_003070.9	23657506	23664793	-	3696	protein_coding	Peptidase M1 family protein && sp|Q8H0S9|PSA_ARATH Puromycin-sensitive aminopeptidase OS=Arabidopsis thaliana OX=3702 GN=MPA1 PE=2 SV=1 && PF17432:Domain of unknown function (DUF3458_C) ARM repeats|PF11940:Domain of unknown function (DUF3458) Ig-like fold|PF17900:Peptidase M1 N-terminal domain|PF01433:Peptidase family M1 domain	-
838579	7021	6004	6596	6161	6792	8197	8355	9882	7858	277.016	249.55	266.264	238.639	283.526	277.215	359.14	323.84	321.18	6948.13	8720.83	-0.327808	0.0341579	0.44636	8453.79	6675.14	0.340753	0.029656	0.338207	6780.21	6723.03	0.0122076	0.943443	0.999936	AVA-P2	NC_003070.9	6913001	6914634	+	1453	protein_coding	ATPase%2C F0/V0 complex%2C subunit C protein && sp|P59228|VATL2_ARATH V-type proton ATPase subunit c2 OS=Arabidopsis thaliana OX=3702 GN=VHA-c2 PE=2 SV=1 && PF00137:ATP synthase subunit C	C2H2
843982	9590	5837	10452	5292	5790	8339	8190	6733	6636	210.161	134.752	234.346	113.851	134.246	156.641	195.537	122.552	150.65	6334.18	7328.72	-0.210254	0.346567	0.896758	7106.05	8777.87	-0.304912	0.258239	0.737491	6179.5	8841.62	-0.516803	0.0516025	0.78601	HMG1	NC_003070.9	28695760	28698852	+	2616	protein_coding	hydroxy methylglutaryl CoA reductase 1 && sp|P14891|HMDH1_ARATH 3-hydroxy-3-methylglutaryl-coenzyme A reductase 1 OS=Arabidopsis thaliana OX=3702 GN=HMG1 PE=1 SV=1 && PF00368:Hydroxymethylglutaryl-coenzyme A reductase	GRAS
832349	2214	3264	6536	4581	6944	8211	8787	14874	11424	35.5335	55.1849	107.324	72.178	117.912	112.957	153.643	198.275	189.937	6477.74	11569.3	-0.836777	0.000257166	0.0229247	11213.7	4093.12	1.45401	3.44631e-05	0.00687001	6318.06	4127.93	0.614069	0.116981	0.95671	AT5G22860	NC_003076.8	7639076	7643170	-	3572	protein_coding	Serine carboxypeptidase S28 family protein && sp|Q5RBU7|PCP_PONAB Lysosomal Pro-X carboxypeptidase OS=Pongo abelii OX=9601 GN=PRCP PE=2 SV=1 && PF05577:Serine carboxypeptidase S28	-
835036	10054	9885	9748	7118	8653	6282	4486	5853	4607	209.061	216.532	207.384	145.304	190.366	111.967	101.626	101.086	99.2392	7382.13	4975.89	0.568975	0.00842907	0.234462	4823.36	10112	-1.06796	1.51775e-13	7.26128e-10	7207.47	10185.4	-0.499017	0.0380488	0.706419	FRO6	NC_003076.8	20201037	20204595	-	2757	protein_coding	ferric reduction oxidase 6 && sp|Q8RWS6|FRO6_ARATH Ferric reduction oxidase 6 OS=Arabidopsis thaliana OX=3702 GN=FRO6 PE=2 SV=1 && -	NAC
828512	5323	6419	6462	6362	7323	7376	6328	9726	11258	111.332	141.43	138.278	130.629	162.047	132.233	144.192	168.957	243.924	6966.98	9126.72	-0.38959	0.0896058	0.641399	8849.67	6209.23	0.511208	0.0351772	0.358665	6799.88	6256.07	0.12022	0.552882	0.999936	YSL1	NC_003075.7	12524186	12527347	+	2741	protein_coding	YELLOW STRIPE like 1 && sp|Q6R3L0|YSL1_ARATH Metal-nicotianamine transporter YSL1 OS=Arabidopsis thaliana OX=3702 GN=YSL1 PE=2 SV=2 && PF03169:OPT oligopeptide transporter protein	FAR1
821721	6444	10343	6817	6164	8249	7828	4825	8918	6863	167.237	282.77	181.007	157.044	226.499	174.134	136.422	192.231	184.51	7370.35	6775.97	0.121176	0.574956	0.967651	6567.57	8077.32	-0.298445	0.249234	0.730385	7192.31	8137.83	-0.178204	0.518455	0.999936	AT3G21670	NC_003074.8	7626757	7629205	-	2209	protein_coding	Major facilitator superfamily protein && sp|Q9LVE0|PTR33_ARATH Protein NRT1/ PTR FAMILY 6.4 OS=Arabidopsis thaliana OX=3702 GN=NPF6.4 PE=1 SV=1 && PF00854:POT family	G2-like
815055	4440	5299	10273	5951	8743	11188	4819	9507	6051	222.694	279.982	527.166	293.021	463.954	480.988	263.326	396.048	314.4	8467.46	6653.29	0.347779	0.157617	0.763385	6447.45	6812.49	-0.0793988	0.804853	0.959401	8258.19	6868.69	0.265798	0.45198	0.999936	LHCB2.2	NC_003071.7	1799234	1800472	-	1143	protein_coding	photosystem II light harvesting complex protein 2.2 && sp|Q9S7J7|CB22_ARATH Chlorophyll a-b binding protein 2.2, chloroplastic OS=Arabidopsis thaliana OX=3702 GN=LHCB2.2 PE=1 SV=1 && PF00504:Chlorophyll A-B binding protein	ERF
831046	4739	5320	9870	7833	2623	7965	14097	7505	6229	262.747	310.723	559.878	426.347	153.864	378.524	851.51	345.606	357.766	5924.5	9608.27	-0.697494	0.083804	0.626147	9316.36	6783.1	0.45777	0.237805	0.723833	5785.94	6838.25	-0.241034	0.556278	0.999936	AGP15	NC_003076.8	3783930	3784963	+	1034	protein_coding	arabinogalactan protein 15 && - && -	-
817494	8300	9122	4184	9197	4806	13300	4105	6812	6276	374.667	433.779	193.234	407.566	229.531	514.607	201.88	255.401	293.482	8745.84	5699.18	0.61789	0.0316347	0.430395	5524.94	7377.12	-0.417073	0.172083	0.651982	8534.54	7426.74	0.200629	0.591136	0.999936	GSTU5	NC_003071.7	12624403	12625790	-	1270	protein_coding	glutathione S-transferase tau 5 && sp|P46421|GSTU5_ARATH Glutathione S-transferase U5 OS=Arabidopsis thaliana OX=3702 GN=GSTU5 PE=2 SV=1 && PF13410:Glutathione S-transferase, C-terminal domain|PF13417:Glutathione S-transferase, N-terminal domain	-
844139	8222	7190	9091	7452	4347	7499	7824	9154	5274	248.474	228.899	281.087	221.086	138.99	194.251	257.599	229.771	165.11	6286.5	7398.28	-0.234886	0.327164	0.886639	7170.1	8335.2	-0.217226	0.322069	0.780194	6138.58	8396.58	-0.451853	0.0550773	0.797173	AT1G78040	NC_003070.9	29344539	29347183	+	1897	protein_coding	Pollen Ole e 1 allergen and extensin family protein && sp|Q7M1X5|LOLB_LOLPR Major pollen allergen Lol p 11 OS=Lolium perenne OX=4522 PE=1 SV=1 && PF01190:Pollen proteins Ole e I like	MIKC_MADS
844112	11697	13622	5162	8775	5007	4360	5400	4284	7586	212.543	260.749	95.9655	156.532	96.2584	67.9071	106.9	64.6549	142.796	6046.25	5927.34	0.0286999	0.93255	0.999861	5749.79	10416.3	-0.857328	0.02325	0.303655	5910.43	10485.9	-0.827134	0.0422566	0.733387	NIA1	NC_003070.9	29235721	29239484	-	3155	protein_coding	nitrate reductase 1 && sp|P11832|NIA1_ARATH Nitrate reductase [NADH] 1 OS=Arabidopsis thaliana OX=3702 GN=NIA1 PE=1 SV=3 && PF03404:Mo-co oxidoreductase dimerisation domain|PF00970:Oxidoreductase FAD-binding domain|PF00174:Oxidoreductase molybdopterin binding domain|PF00173:Cytochrome b5-like Heme/Steroid binding domain|PF00175:Oxidoreductase NAD-binding domain	C3H
833589	10312	11010	5768	7692	8484	4867	5683	6033	5831	170.122	191.344	97.357	124.578	148.083	68.8231	102.142	82.6665	99.6529	7096.68	5908.2	0.264378	0.33079	0.888207	5728.31	9245.02	-0.690611	0.0105929	0.213344	6931.84	9307.76	-0.425251	0.22631	0.999936	AT5G35970	NC_003076.8	14118755	14123362	-	3475	protein_coding	P-loop containing nucleoside triphosphate hydrolases superfamily protein && sp|Q60560|SMBP2_MESAU DNA-binding protein SMUBP-2 OS=Mesocricetus auratus OX=10036 GN=IGHMBP2 PE=1 SV=1 && PF13087:AAA domain|PF13086:AAA domain	C3H
833830	8616	11554	7499	7679	4159	5214	6517	8393	5684	260.794	368.412	232.231	228.182	133.189	135.275	214.907	211.003	178.228	5621.74	6839.36	-0.282869	0.240096	0.831818	6628.96	9456.15	-0.512444	0.0238652	0.307755	5493.21	9524.82	-0.794046	0.00781305	0.370233	RBCS1B	NC_003076.8	15383167	15385320	-	1894	protein_coding	Ribulose bisphosphate carboxylase (small chain) family protein && sp|P10796|RBS1B_ARATH Ribulose bisphosphate carboxylase small subunit 1B, chloroplastic OS=Arabidopsis thaliana OX=3702 GN=RBCS-1B PE=1 SV=1 && PF12338:Ribulose-1,5-bisphosphate carboxylase small subunit|PF00101:Ribulose bisphosphate carboxylase, small chain	WRKY
835505	14491	9856	3363	9712	3709	11000	3546	4865	4732	419.994	300.924	99.7234	276.336	113.734	273.271	111.968	117.114	142.076	7842.69	4388.12	0.837819	0.00661068	0.205051	4254.32	9419.65	-1.14676	0.00475124	0.141627	7657.36	9474.92	-0.307245	0.525462	0.999936	AT5G54170	NC_003076.8	21984878	21987489	-	1978	protein_coding	Polyketide cyclase/dehydrase and lipid transport superfamily protein && - && PF01852:START domain	HB-other
820314	7142	7115	4249	7445	7363	9802	7534	7628	6510	227.467	238.718	138.456	232.781	248.109	267.59	261.419	201.785	214.788	8058.68	7294.12	0.143933	0.396665	0.916356	7071.43	6310.26	0.164265	0.514622	0.876965	7864.26	6353.15	0.307857	0.227513	0.999936	PP2CA	NC_003074.8	3583782	3585850	-	1800	protein_coding	protein phosphatase 2CA && sp|P49598|P2C37_ARATH Protein phosphatase 2C 37 OS=Arabidopsis thaliana OX=3702 GN=PP2CA PE=1 SV=1 && PF00481:Protein phosphatase 2C	B3
824349	12063	6214	4167	7334	8974	5230	6738	7140	6618	344.228	186.798	121.658	205.455	270.936	127.923	209.476	169.227	195.636	7261.66	6896.45	0.0743882	0.779009	0.995147	6686.25	7606.99	-0.186167	0.582485	0.900112	7091.56	7652.14	-0.109815	0.784802	0.999936	CAX3	NC_003074.8	19239305	19242913	+	2009	protein_coding	cation exchanger 3 && sp|Q93Z81|CAX3_ARATH Vacuolar cation/proton exchanger 3 OS=Arabidopsis thaliana OX=3702 GN=CAX3 PE=1 SV=1 && PF01699:Sodium/calcium exchanger protein	ERF
820043	5131	5301	9194	5602	8799	10945	5447	8119	5921	215.181	234.192	394.487	230.638	390.414	393.437	248.87	282.804	257.234	8299.28	6446.18	0.364515	0.11655	0.705527	6247.97	6678.3	-0.0960679	0.709148	0.936963	8093.69	6731.41	0.265894	0.404124	0.999936	LHCB4.2	NC_003074.8	2717557	2718923	+	1367	protein_coding	light harvesting complex photosystem II && sp|Q9XF88|CB4B_ARATH Chlorophyll a-b binding protein CP29.2, chloroplastic OS=Arabidopsis thaliana OX=3702 GN=LHCB4.2 PE=1 SV=1 && PF00504:Chlorophyll A-B binding protein	SBP
834883	6024	7151	7086	7572	7848	7508	6087	8117	7036	181.953	227.537	218.979	224.528	250.798	194.382	200.304	203.634	220.156	7602.46	7080.14	0.10261	0.530283	0.956467	6863.62	6910.42	-0.00979845	0.954581	0.990985	7422.05	6962.3	0.0922076	0.645874	0.999936	ADG1	NC_003076.8	19570238	19572804	+	1898	protein_coding	ADP glucose pyrophosphorylase 1 && sp|P55228|GLGS_ARATH Glucose-1-phosphate adenylyltransferase small subunit, chloroplastic OS=Arabidopsis thaliana OX=3702 GN=APS1 PE=2 SV=2 && PF00483:Nucleotidyl transferase	ERF
842072	7826	10193	6543	7899	6460	6221	5267	7746	6204	232.102	318.458	198.537	229.983	202.703	158.145	170.182	190.808	190.608	6828.6	6373.22	0.0994562	0.59611	0.971616	6177.77	8392.64	-0.441998	0.0467445	0.40279	6669.48	8453.19	-0.341951	0.187549	0.999936	AT1G56190	NC_003070.9	21028137	21030684	+	1933	protein_coding	Phosphoglycerate kinase family protein && sp|P50318|PGKH2_ARATH Phosphoglycerate kinase 2, chloroplastic OS=Arabidopsis thaliana OX=3702 GN=At1g56190 PE=1 SV=3 && PF00162:Phosphoglycerate kinase	NAC
817215	6642	5010	6263	6386	7523	8230	6223	8789	9159	277.736	220.69	267.942	262.148	332.824	294.978	283.495	305.248	396.746	7299.1	8075.73	-0.145886	0.45469	0.931406	7829.93	6087.99	0.363002	0.0805453	0.50047	7122.91	6131.46	0.216193	0.275112	0.999936	SEH	NC_003071.7	11392849	11394363	-	1371	protein_coding	soluble epoxide hydrolase && sp|I6YGS0|EPHA_MYCTU Epoxide hydrolase A OS=Mycobacterium tuberculosis (strain ATCC 25618 / H37Rv) OX=83332 GN=ephA PE=1 SV=1 && PF00561:alpha/beta hydrolase fold	FAR1
826964	9472	3784	15053	6352	1629	4528	13585	3078	5987	175.847	74.0041	285.919	115.768	31.9966	72.0538	274.768	47.4616	115.142	4054.89	8070.52	-0.992966	0.224623	0.819816	7829.28	9576.68	-0.290675	0.729873	0.942079	3963.17	9650.71	-1.28396	0.01125	0.439313	LRX3	NC_003075.7	7758275	7761362	+	3088	protein_coding	Leucine-rich repeat (LRR) family protein && sp|Q9T0K5|LRX3_ARATH Leucine-rich repeat extensin-like protein 3 OS=Arabidopsis thaliana OX=3702 GN=LRX3 PE=1 SV=1 && PF08263:Leucine rich repeat N-terminal domain	C3H
833138	8110	8563	6649	7920	7036	6954	5183	6992	5769	292.78	325.655	245.585	280.692	268.742	215.185	203.852	209.653	215.75	7260.83	5972.76	0.281651	0.088849	0.639856	5789.85	7952.28	-0.457829	0.0108034	0.215134	7090.25	8008.83	-0.1758	0.406787	0.999936	RPS1	NC_003076.8	11619000	11621298	-	1588	protein_coding	ribosomal protein S1 && sp|Q93VC7|RPS1_ARATH 30S ribosomal protein S1, chloroplastic OS=Arabidopsis thaliana OX=3702 GN=RPS1 PE=1 SV=1 && PF00575:S1 RNA binding domain	-
830841	5739	6793	7216	7279	5240	7803	6323	8907	7496	181.572	226.405	233.58	226.084	175.402	211.608	217.946	234.058	245.682	6642.69	7556.45	-0.185898	0.259907	0.84738	7325.09	6734.05	0.121396	0.497392	0.869136	6485.21	6785.07	-0.0651607	0.751682	0.999936	ACT7	NC_003076.8	3052062	3054691	+	1812	protein_coding	actin 7 && sp|P53492|ACT7_ARATH Actin-7 OS=Arabidopsis thaliana OX=3702 GN=ACT7 PE=1 SV=1 && PF00022:Actin	CPP
836809	6612	7525	5718	5522	7572	5611	6701	9200	8317	148.883	178.497	131.729	122.066	180.39	108.295	164.386	172.06	194.004	6256.4	8072.32	-0.36776	0.100357	0.666991	7825.68	6774.39	0.208137	0.27744	0.750711	6106.97	6823.11	-0.160046	0.540065	0.999936	SDH1-1	NC_003076.8	26653607	26657696	+	2546	protein_coding	succinate dehydrogenase 1-1 && sp|O82663|SDHA1_ARATH Succinate dehydrogenase [ubiquinone] flavoprotein subunit 1, mitochondrial OS=Arabidopsis thaliana OX=3702 GN=SDH1-1 PE=1 SV=1 && PF00890:FAD binding domain|PF02910:Fumarate reductase flavoprotein C-term	GRAS
818986	9042	5366	4020	7695	6767	9539	4255	7791	8273	297.228	185.817	135.2	248.324	235.348	268.772	152.383	212.715	281.72	7848.37	6742.72	0.21906	0.350424	0.897375	6537.36	6253.41	0.064064	0.843893	0.968558	7660.01	6292.46	0.28372	0.344715	0.999936	UGT74F2	NC_003071.7	18152078	18153908	+	1744	protein_coding	UDP-glucosyltransferase 74F2 && sp|O22822|U74F2_ARATH UDP-glycosyltransferase 74F2 OS=Arabidopsis thaliana OX=3702 GN=UGT74F2 PE=1 SV=1 && PF00201:UDP-glucoronosyl and UDP-glucosyl transferase	bHLH
831738	8105	12539	5189	7141	5564	5222	5446	7436	5954	261.774	426.625	171.468	226.421	190.129	144.566	191.63	199.477	199.21	5954.6	6263	-0.0729452	0.71273	0.987832	6071.03	8849.03	-0.543559	0.0754996	0.486572	5816.61	8911.81	-0.615558	0.0750359	0.861505	RSR4	NC_003076.8	171889	173663	-	1775	protein_coding	Aldolase-type TIM barrel family protein && sp|Q8L940|PDX13_ARATH Pyridoxal 5'-phosphate synthase subunit PDX1.3 OS=Arabidopsis thaliana OX=3702 GN=PDX13 PE=1 SV=2 && PF01680:SOR/SNZ family	-
824336	6152	6300	6129	4987	9465	7226	6822	7664	7752	308.832	333.163	314.789	245.77	502.707	310.928	373.103	319.551	403.134	7240.69	7479.49	-0.0468452	0.860385	0.998958	7251.93	6331.14	0.195821	0.254184	0.73479	7063.93	6377.32	0.147468	0.607224	0.999936	AT3G51730	NC_003074.8	19186666	19188733	+	1142	protein_coding	saposin B domain-containing protein && - && PF05184:Saposin-like type B, region 1|PF03489:Saposin-like type B, region 2	-
832123	5856	5804	5705	6672	6610	9021	8208	7946	6510	221.011	230.755	220.29	247.203	263.939	291.827	337.492	249.082	254.522	7295.81	7636.19	-0.0656642	0.722827	0.990081	7402.92	5915.27	0.323569	0.0890632	0.521702	7119.5	5958.22	0.256942	0.120351	0.967532	RAN-1	NC_003076.8	6760094	6762330	+	1519	protein_coding	RAS-related nuclear protein-1 && sp|P41916|RAN1_ARATH GTP-binding nuclear protein Ran-1 OS=Arabidopsis thaliana OX=3702 GN=RAN1 PE=1 SV=1 && PF00071:Ras family	WOX
818599	10106	12479	6529	7766	6287	3337	3894	5725	5952	400.113	520.467	264.469	301.845	263.351	113.244	167.962	188.26	244.116	5872.29	5195.88	0.176477	0.586769	0.970044	5037.69	9948.42	-0.981703	0.000426116	0.0330485	5739.66	10017.9	-0.803594	0.037411	0.701065	LHCB4.3	NC_003071.7	16745628	16747424	+	1448	protein_coding	light harvesting complex photosystem II && sp|Q9S7W1|CB4C_ARATH Chlorophyll a-b binding protein CP29.3, chloroplastic OS=Arabidopsis thaliana OX=3702 GN=LHCB4.3 PE=2 SV=1 && PF00504:Chlorophyll A-B binding protein	SBP
838400	5473	5113	9898	6119	6143	9385	6314	7362	6073	328.2	322.998	607.276	360.229	389.747	482.397	412.506	366.681	377.266	7047.7	6608.04	0.0930541	0.594853	0.971583	6405.91	6964.7	-0.120685	0.656154	0.922147	6875.98	7020.12	-0.0299053	0.92008	0.999936	PSAD-2	NC_003070.9	753307	754262	-	956	protein_coding	photosystem I subunit D-2 && sp|Q9SA56|PSAD2_ARATH Photosystem I reaction center subunit II-2, chloroplastic OS=Arabidopsis thaliana OX=3702 GN=PSAD2 PE=1 SV=1 && PF02531:PsaD	-
830443	4796	6893	7206	7203	4347	10392	4352	9633	6875	114.801	173.814	176.476	169.264	110.089	213.217	113.492	191.517	170.478	7054.46	6807.36	0.0514426	0.854219	0.998958	6597.25	6451.41	0.0323456	0.902693	0.981325	6883.9	6501.69	0.0824898	0.783847	0.999936	AT5G05600	NC_003076.8	1672070	1674770	+	2395	protein_coding	2-oxoglutarate (2OG) and Fe(II)-dependent oxygenase superfamily protein && sp|Q9FFF6|JOX2_ARATH Jasmonate-induced oxygenase 2 OS=Arabidopsis thaliana OX=3702 GN=JOX2 PE=1 SV=1 && -	STAT
818226	5752	6482	6403	6679	5748	8065	6514	8907	7114	149.075	176.973	169.783	169.935	157.613	179.163	183.927	191.733	190.999	6703.34	7492.15	-0.160454	0.250682	0.83797	7262.49	6354.3	0.19276	0.225837	0.709872	6542.77	6401.56	0.0315365	0.855979	0.999936	LOS2	NC_003071.7	15320756	15324129	-	2212	protein_coding	Enolase && sp|P25696|ENO2_ARATH Bifunctional enolase 2/transcriptional activator OS=Arabidopsis thaliana OX=3702 GN=ENO2 PE=1 SV=1 && PF03952:Enolase, N-terminal domain|PF00113:Enolase, C-terminal TIM barrel domain	C3H
829697	7196	7627	6812	7006	6239	6023	6836	7250	6431	220.608	246.317	213.663	210.855	202.364	158.27	228.32	184.607	204.239	6390.54	6897.98	-0.11024	0.545571	0.960429	6687.5	7375	-0.141257	0.416293	0.836587	6240.57	7428.5	-0.251456	0.207658	0.999936	AKR2	NC_003075.7	16839526	16842173	+	1870	protein_coding	ankyrin repeat-containing protein 2 && sp|Q9SAR5|AKR2A_ARATH Ankyrin repeat domain-containing protein 2A OS=Arabidopsis thaliana OX=3702 GN=AKR2A PE=1 SV=2 && PF13637:Ankyrin repeats (many copies)|PF17830:STI1 domain	-
820816	6434	5817	6345	6629	6593	9808	5590	7996	6113	125.545	119.572	126.671	126.985	136.111	164.043	118.835	129.59	123.568	7506.83	6532.65	0.200564	0.225876	0.820553	6332.1	6329.06	0.000738016	0.99605	0.999186	7324.37	6374.92	0.200354	0.274336	0.999936	PLDALPHA1	NC_003074.8	5330194	5333745	+	2938	protein_coding	phospholipase D alpha 1 && sp|Q38882|PLDA1_ARATH Phospholipase D alpha 1 OS=Arabidopsis thaliana OX=3702 GN=PLDALPHA1 PE=1 SV=2 && PF00614:Phospholipase D Active site motif|PF12357:Phospholipase D C terminal|PF00168:C2 domain	bHLH
828571	7547	5034	5911	6333	7825	8359	5223	8296	6703	157.79	110.873	126.442	129.986	173.092	149.801	118.97	144.063	145.179	7429.12	6690.54	0.150972	0.406967	0.91943	6485.28	6278.88	0.0466853	0.820499	0.962806	7249.43	6322.11	0.197418	0.37715	0.999936	NBR1	NC_003075.7	12741032	12744670	+	2742	protein_coding	ubiquitin-associated (UBA)/TS-N domain-containing protein / octicosapeptide/Phox/Bemp1 (PB1) domain-containing protein && sp|Q9SB64|NBR1_ARATH Protein NBR1 homolog OS=Arabidopsis thaliana OX=3702 GN=NBR1 PE=1 SV=1 && PF00564:PB1 domain|PF00569:Zinc finger, ZZ type|PF16158:Ig-like domain from next to BRCA1 gene	-
816913	13408	5767	4938	6476	5658	9924	3984	5452	5441	582.761	264.051	219.585	276.323	260.183	369.717	188.65	196.817	244.983	7149.68	4970.36	0.52464	0.0103243	0.260821	4818.91	8159.63	-0.75982	0.0278154	0.32838	6975.64	8207.63	-0.234626	0.525273	0.999936	TET8	NC_003071.7	10135605	10137595	-	1319	protein_coding	tetraspanin8 && sp|Q8S8Q6|TET8_ARATH Tetraspanin-8 OS=Arabidopsis thaliana OX=3702 GN=TET8 PE=2 SV=1 && PF00335:Tetraspanin family	-
844298	7731	8528	6153	6039	7227	5742	5497	6642	7007	174.422	202.686	142.03	133.757	172.51	111.042	135.115	124.464	163.768	6342.86	6429.61	-0.0196516	0.927196	0.999554	6234.14	7645.84	-0.294528	0.166657	0.647096	6192.27	7700.14	-0.314487	0.206762	0.999936	AT1G79600	NC_003070.9	29949910	29952726	-	2541	protein_coding	Protein kinase superfamily protein && sp|Q9MA15|AB1K3_ARATH Protein ACTIVITY OF BC1 COMPLEX KINASE 3, chloroplastic OS=Arabidopsis thaliana OX=3702 GN=ABC1K3 PE=1 SV=1 && PF03109:ABC1 family	MYB_related
823955	6779	4900	5337	6881	8158	7536	5665	7604	7492	179.838	136.938	144.857	179.206	228.976	171.362	163.73	167.548	205.894	7491.73	6938.41	0.110645	0.560886	0.963785	6726.95	5781.72	0.218409	0.272848	0.746647	7312.54	5821.74	0.328847	0.131022	0.985683	ALDH2B4	NC_003074.8	17716864	17720169	-	2161	protein_coding	aldehyde dehydrogenase 2B4 && sp|Q9SU63|AL2B4_ARATH Aldehyde dehydrogenase family 2 member B4, mitochondrial OS=Arabidopsis thaliana OX=3702 GN=ALDH2B4 PE=1 SV=1 && PF00171:Aldehyde dehydrogenase family	NAC
820335	7215	8985	6756	8336	4707	6625	4751	7702	5146	351.723	461.416	336.96	398.939	242.771	276.826	252.325	311.851	259.875	6456.59	5792.66	0.15648	0.482529	0.941922	5614.01	7838.01	-0.481348	0.0181471	0.272805	6307.26	7895.22	-0.32395	0.215476	0.999936	AT3G11630	NC_003074.8	3672036	3674159	+	1176	protein_coding	Thioredoxin superfamily protein && sp|Q96291|BAS1A_ARATH 2-Cys peroxiredoxin BAS1, chloroplastic OS=Arabidopsis thaliana OX=3702 GN=BAS1 PE=1 SV=2 && PF00578:AhpC/TSA family|PF10417:C-terminal domain of 1-Cys peroxiredoxin	-
837834	13229	5309	6635	5845	6615	6149	5384	5602	5420	373.965	158.098	191.898	162.208	197.844	148.993	165.814	131.53	158.721	6175.05	5528.02	0.159713	0.389109	0.913743	5359.72	8513.9	-0.66772	0.0344173	0.358306	6027.79	8566.41	-0.507107	0.130631	0.985683	UGE1	NC_003070.9	4355926	4358894	-	2028	protein_coding	UDP-D-glucose/UDP-D-galactose 4-epimerase 1 && sp|Q42605|UGE1_ARATH Bifunctional UDP-glucose 4-epimerase and UDP-xylose 4-epimerase 1 OS=Arabidopsis thaliana OX=3702 GN=UGE1 PE=1 SV=2 && PF16363:GDP-mannose 4,6 dehydratase	ERF
819829	7006	7180	5980	6421	8614	5570	5364	6962	6978	146.318	157.966	127.778	131.649	190.337	99.7105	122.048	120.765	150.97	6924.68	6460.83	0.0999481	0.689661	0.986237	6264.05	6873.54	-0.133989	0.47678	0.859757	6760.62	6922.61	-0.0342411	0.900788	0.999936	SFR2	NC_003074.8	2016246	2020103	+	2745	protein_coding	Glycosyl hydrolase superfamily protein && sp|Q93Y07|SFR2_ARATH Galactolipid galactosyltransferase SFR2, chloroplastic OS=Arabidopsis thaliana OX=3702 GN=SFR2 PE=1 SV=1 && PF00232:Glycosyl hydrolase family 1	C2H2
842573	8975	10511	4996	8087	6482	5247	4874	5659	4961	192.995	238.104	109.915	170.719	147.472	96.7117	114.185	101.072	110.512	6612.98	5191.05	0.349232	0.12394	0.717466	5032.51	8363.38	-0.732829	0.00900706	0.198881	6460.64	8420.56	-0.382275	0.254045	0.999936	SCO1	NC_003070.9	23233434	23236447	-	2666	protein_coding	Translation elongation factor EFG/EF2 protein && sp|Q9SI75|EFGC_ARATH Elongation factor G, chloroplastic OS=Arabidopsis thaliana OX=3702 GN=CPEFG PE=1 SV=1 && PF00009:Elongation factor Tu GTP binding domain|PF03764:Elongation factor G, domain IV|PF14492:Elongation Factor G, domain II|PF00679:Elongation factor G C-terminus|PF03144:Elongation factor Tu domain 2	NAC
823170	6705	6610	6288	6073	6572	6272	6010	8026	7213	183.391	190.455	175.962	163.068	190.181	147.042	179.088	182.33	204.374	6272.07	7088.31	-0.176587	0.294179	0.869531	6871.74	6677.83	0.0412835	0.793547	0.955582	6122.76	6726.04	-0.135654	0.463483	0.999936	AT3G42050	NC_003074.8	14228495	14233441	-	2096	protein_coding	vacuolar ATP synthase subunit H family protein && sp|Q9LX65|VATH_ARATH V-type proton ATPase subunit H OS=Arabidopsis thaliana OX=3702 GN=VHA-H PE=1 SV=1 && PF03224:V-ATPase subunit H|PF11698:V-ATPase subunit H	bHLH
818487	11803	7531	7544	8085	3370	6016	3618	6916	4743	315.014	211.739	205.998	211.837	95.1604	137.626	105.2	153.31	131.136	5707.01	5003.02	0.189888	0.507769	0.950735	4848.6	9124.53	-0.912087	0.000197353	0.0205769	5576.42	9185.14	-0.719951	0.0281201	0.644532	PIP2E	NC_003071.7	16291280	16294101	+	2148	protein_coding	plasma membrane intrinsic protein 2E && sp|Q9ZV07|PIP26_ARATH Probable aquaporin PIP2-6 OS=Arabidopsis thaliana OX=3702 GN=PIP2-6 PE=1 SV=1 && PF00230:Major intrinsic protein	ERF
838691	8493	5658	6165	7004	6936	7099	5969	6595	5625	96.1287	67.463	71.3921	77.8256	83.0596	68.8725	73.6047	61.9992	65.9546	6960	6101.87	0.189853	0.236419	0.829292	5915.45	6898.67	-0.221907	0.282647	0.753871	6794.75	6945.58	-0.031735	0.884086	0.999936	AT1G20970	NC_003070.9	7313901	7319921	+	5065	protein_coding	calponin-like domain protein && sp|Q6ZBF6|BP131_ORYSJ Proton pump-interactor BIP131 OS=Oryza sativa subsp. japonica OX=39947 GN=BIP131 PE=1 SV=1 && -	-
825402	7830	4873	5876	5568	6274	8065	6733	8441	5756	404.764	265.367	310.776	282.568	343.142	357.356	379.193	362.421	308.241	6522.08	6959.19	-0.0935723	0.593346	0.971219	6745.19	6304.96	0.0973535	0.654325	0.922135	6363.61	6347.9	0.00355582	0.987738	0.999936	ARFA1E	NC_003074.8	23051544	23053893	+	1109	protein_coding	ADP-ribosylation factor A1E && sp|P36397|ARF1_ARATH ADP-ribosylation factor 1 OS=Arabidopsis thaliana OX=3702 GN=ARF1 PE=1 SV=2 && PF00025:ADP-ribosylation factor family	MYB_related
822740	6168	6697	6608	5687	7118	6698	5321	7376	7716	147.766	169.013	161.966	133.751	180.416	137.54	138.878	146.767	191.492	6466.56	6824.61	-0.0777944	0.706185	0.987041	6616.93	6637.63	-0.0045247	0.981549	0.996695	6311.14	6686.66	-0.0834466	0.681854	0.999936	AT3G30390	NC_003074.8	11976837	11979646	-	2393	protein_coding	Transmembrane amino acid transporter family protein && sp|Q9LI61|AVT6A_ARATH Amino acid transporter AVT6A OS=Arabidopsis thaliana OX=3702 GN=AVT6A PE=2 SV=1 && PF01490:Transmembrane amino acid transporter protein	bHLH
828923	8433	8442	8165	5926	5818	5766	5875	5708	5207	79.0342	83.3468	78.2915	54.5229	57.6894	46.3195	59.9864	44.4321	50.5535	5799.67	5665.83	0.0337395	0.854609	0.998958	5493.17	8530.62	-0.635146	0.000514697	0.0374515	5662.33	8592.54	-0.601772	0.000720127	0.086309	AT4G28080	NC_003075.7	13948603	13958107	-	6117	protein_coding	Tetratricopeptide repeat (TPR)-like superfamily protein && sp|F4JKH6|TSS_ARATH Protein TSS OS=Arabidopsis thaliana OX=3702 GN=TSS PE=1 SV=1 && PF12807:Translation initiation factor eIF3 subunit 135|PF13424:Tetratricopeptide repeat|PF15044:Mitochondrial function, CLU-N-term	MYB_related
829333	8409	7375	7531	5428	3897	11033	5157	5464	5019	225.797	208.615	206.896	143.086	110.712	253.936	150.863	121.861	139.611	6484.31	5261.7	0.30158	0.296895	0.870724	5101.29	7934.35	-0.637388	0.000174065	0.0192548	6323.41	7990.93	-0.337566	0.280253	0.999936	AT4G32020	NC_003075.7	15487914	15490048	+	2135	protein_coding	serine/arginine repetitive matrix-like protein && - && -	-
814716	6809	6492	6942	5070	6197	6210	7619	6179	7789	252.654	253.765	263.544	184.687	243.284	197.511	308.002	190.432	299.402	5781.14	7367.08	-0.349667	0.128353	0.721632	7144.53	6892.5	0.0516876	0.819853	0.962806	5641.93	6942.8	-0.299394	0.112878	0.951867	EXGT-A3	NC_003071.7	385171	387478	+	1545	protein_coding	endoxyloglucan transferase A3 && sp|Q8LDS2|XTH27_ARATH Probable xyloglucan endotransglucosylase/hydrolase protein 27 OS=Arabidopsis thaliana OX=3702 GN=XTH27 PE=2 SV=2 && PF00722:Glycosyl hydrolases family 16|PF06955:Xyloglucan endo-transglycosylase (XET) C-terminus	ERF
823402	9222	7221	5242	8114	5336	8167	2964	9342	3682	236.866	195.382	137.752	204.596	145.005	179.803	82.9406	199.295	97.9696	7064.71	5073.36	0.477517	0.128008	0.720841	4913.58	7376.67	-0.58604	0.0874581	0.518325	6898.18	7425.55	-0.106268	0.687491	0.999936	AT3G43270	NC_003074.8	15222125	15225495	-	2232	protein_coding	Plant invertase/pectin methylesterase inhibitor superfamily && sp|Q9LXK7|PME32_ARATH Probable pectinesterase/pectinesterase inhibitor 32 OS=Arabidopsis thaliana OX=3702 GN=PME32 PE=2 SV=1 && PF04043:Plant invertase/pectin methylesterase inhibitor|PF01095:Pectinesterase	Trihelix
839529	8849	6315	6299	7089	7199	6937	4360	6137	5996	185.961	139.801	135.433	146.25	160.062	124.955	99.8218	107.118	130.533	7036.46	5502.72	0.354645	0.0536335	0.535109	5334.93	7292.78	-0.451025	0.0338919	0.356194	6869.66	7342.41	-0.0960832	0.660272	0.999936	CRY2	NC_003070.9	1185512	1188696	-	2728	protein_coding	cryptochrome 2 && sp|Q96524|CRY2_ARATH Cryptochrome-2 OS=Arabidopsis thaliana OX=3702 GN=CRY2 PE=1 SV=2 && PF00875:DNA photolyase|PF03441:FAD binding domain of DNA photolyase	C2H2
824727	9064	4051	3584	9084	7631	9555	5925	5210	4773	186.647	87.8769	75.5084	183.638	166.254	168.651	132.924	89.1086	101.818	8633	5388.62	0.68011	0.000424433	0.0324707	5224.55	5652.62	-0.113685	0.738529	0.944041	8428.13	5686.37	0.567681	0.0972996	0.917748	P5CS2	NC_003074.8	20624020	20629295	-	2784	protein_coding	delta 1-pyrroline-5-carboxylate synthase 2 && sp|P54888|P5CS2_ARATH Delta-1-pyrroline-5-carboxylate synthase B OS=Arabidopsis thaliana OX=3702 GN=P5CSB PE=2 SV=1 && PF00696:Amino acid kinase family	B3
835585	6312	7100	5668	6322	4096	9578	6708	6304	6674	259.211	307.153	238.145	254.874	177.965	337.145	300.117	215.021	283.924	6428.21	6667.04	-0.0524529	0.837007	0.997869	6464.64	6508.63	-0.00988338	0.962331	0.99339	6272.15	6555.64	-0.0636783	0.815687	0.999936	AT5G54940	NC_003076.8	22307982	22309453	-	1396	protein_coding	Translation initiation factor SUI1 family protein && sp|P56330|SUI1_MAIZE Protein translation factor SUI1 homolog OS=Zea mays OX=4577 GN=TIF PE=3 SV=1 && PF01253:Translation initiation factor SUI1	MYB_related
835871	10578	3571	5912	4572	7232	10554	5567	5079	5672	285.241	101.44	163.105	121.032	206.327	243.939	163.547	113.754	158.444	7269.03	5536.79	0.39283	0.151063	0.754136	5368.95	6776.98	-0.336079	0.329745	0.786062	7087.22	6819.18	0.0556219	0.88767	0.999936	AT5G57655	NC_003076.8	23346675	23350065	+	2126	protein_coding	xylose isomerase family protein && sp|Q9FKK7|XYLA_ARATH Xylose isomerase OS=Arabidopsis thaliana OX=3702 GN=XYLA PE=2 SV=2 && -	MYB_related
823831	6341	6334	6774	7534	6520	8836	4969	6362	5039	194.917	205.107	213.041	227.354	212.046	232.812	166.408	162.43	160.46	7497.67	5454.4	0.459079	0.000714461	0.0471016	5287.26	6624.33	-0.325266	0.0278326	0.32838	7318.41	6673.09	0.13321	0.401359	0.999936	PTAC16	NC_003074.8	17228642	17231229	+	1865	protein_coding	plastid transcriptionally active 16 && sp|Q9STF2|PTA16_ARATH Protein PLASTID TRANSCRIPTIONALLY ACTIVE 16, chloroplastic OS=Arabidopsis thaliana OX=3702 GN=PTAC16 PE=1 SV=1 && PF13460:NAD(P)H-binding	-
830063	6814	6577	6972	6490	6961	6136	5461	7177	6101	128.838	131.003	134.873	120.468	139.252	99.4453	112.493	112.711	119.502	6513.32	6247.01	0.0601234	0.7347	0.990704	6055.88	6934.09	-0.195387	0.183608	0.666263	6359.06	6984.74	-0.135485	0.495953	0.999936	VHA-A3	NC_003075.7	18209399	18215204	+	3032	protein_coding	vacuolar proton ATPase A3 && sp|Q8W4S4|VHAA3_ARATH V-type proton ATPase subunit a3 OS=Arabidopsis thaliana OX=3702 GN=VHA-a3 PE=1 SV=1 && PF01496:V-type ATPase 116kDa subunit family	bHLH
842281	6549	5025	3869	7386	3785	17917	3340	6640	4020	76.1552	61.5561	46.0308	84.3176	46.5671	178.586	42.3139	64.1316	48.4263	9126.18	4564.08	0.999692	0.010227	0.260108	4422.67	5252.01	-0.247822	0.331314	0.787344	8896.71	5286.95	0.750886	0.0811542	0.881954	PEN3	NC_003070.9	22034423	22040126	+	4930	protein_coding	ABC-2 and Plant PDR ABC-type transporter family protein && sp|Q9XIE2|AB36G_ARATH ABC transporter G family member 36 OS=Arabidopsis thaliana OX=3702 GN=ABCG36 PE=1 SV=1 && PF01061:ABC-2 type transporter|PF14510:ABC-transporter N-terminal|PF00005:ABC transporter|PF08370:Plant PDR ABC transporter associated	MYB_related
816085	5715	2322	6283	8711	6535	10446	6225	6885	5345	201.993	86.4556	227.202	302.255	244.374	316.466	239.702	202.118	195.704	8371.63	6180.61	0.43788	0.0137894	0.300164	5991.36	4844.37	0.30653	0.347639	0.79812	8171.52	4879.23	0.743943	0.0322721	0.675361	MEE14	NC_003071.7	6920369	6922161	-	1622	protein_coding	maternal effect embryo arrest 14 && sp|Q9XIM0|MEE14_ARATH CCG-binding protein 1 OS=Arabidopsis thaliana OX=3702 GN=MEE14 PE=1 SV=1 && -	-
839816	8483	6463	6028	6863	7898	6234	4029	6383	5985	146.614	117.671	106.592	116.446	144.422	92.3526	75.8639	91.6285	107.157	7007.95	5445.37	0.363851	0.102079	0.674295	5279.02	7130.91	-0.433804	0.0460911	0.400021	6842.1	7179.63	-0.0695543	0.776984	0.999936	ML5	NC_003070.9	10289998	10294630	-	3317	protein_coding	MEI2-like protein 5 && sp|Q8VWF5|AML5_ARATH Protein MEI2-like 5 OS=Arabidopsis thaliana OX=3702 GN=ML5 PE=1 SV=1 && PF04059:RNA recognition motif 2|PF00076:RNA recognition motif. (a.k.a. RRM, RBD, or RNP domain)	WOX
842198	7811	7675	6888	5767	5877	6914	6118	6340	4947	193.766	200.567	174.819	140.445	154.247	147.014	165.346	130.629	127.129	6105.69	5844.22	0.0632249	0.710794	0.987692	5665.39	7622.5	-0.428169	0.0214183	0.292564	5959.2	7677.04	-0.365446	0.0271899	0.63919	HEMA1	NC_003070.9	21623700	21626402	-	2311	protein_coding	Glutamyl-tRNA reductase family protein && sp|P42804|HEM11_ARATH Glutamyl-tRNA reductase 1, chloroplastic OS=Arabidopsis thaliana OX=3702 GN=HEMA1 PE=1 SV=2 && PF01488:Shikimate / quinate 5-dehydrogenase|PF00745:Glutamyl-tRNAGlu reductase, dimerisation domain|PF05201:Glutamyl-tRNAGlu reductase, N-terminal domain	-
843921	4737	5452	7035	7064	5667	5517	5759	10910	6051	177.61	215.343	269.869	260.015	224.805	177.306	235.246	339.757	235.029	6053.06	7403.62	-0.290733	0.195825	0.79675	7173.81	5869.18	0.289682	0.228244	0.711218	5912.15	5914.66	-0.00065725	0.997893	0.999936	AT1G75880	NC_003070.9	28490443	28492578	+	1529	protein_coding	SGNH hydrolase-type esterase superfamily protein && sp|Q94CH8|EXL1_ARATH GDSL esterase/lipase EXL1 OS=Arabidopsis thaliana OX=3702 GN=EXL1 PE=2 SV=1 && PF00657:GDSL-like Lipase/Acylhydrolase	HB-PHD
818904	7529	5415	4389	8257	5457	8055	4819	7826	6371	204.563	154.988	122.006	220.24	156.867	187.591	142.645	176.607	179.319	7123.69	6288.11	0.179973	0.349234	0.896758	6095.21	5891.21	0.0491382	0.836506	0.965591	6956.12	5930.13	0.230224	0.37438	0.999936	PAO2	NC_003071.7	17891503	17894635	+	2110	protein_coding	polyamine oxidase 2 && sp|Q9SKX5|PAO2_ARATH Polyamine oxidase 2 OS=Arabidopsis thaliana OX=3702 GN=PAO2 PE=1 SV=1 && -	bHLH
823622	6047	4911	5802	5591	8266	7659	5452	6984	7305	171.872	147.044	168.721	156.005	248.571	186.592	168.824	164.873	215.088	7134.66	6615.98	0.108867	0.624143	0.977154	6414.73	5698.99	0.170619	0.368867	0.811146	6961.41	5739.92	0.27829	0.233428	0.999936	ACD1	NC_003074.8	16383595	16386344	+	2017	protein_coding	Pheophorbide a oxygenase family protein with Rieske 2Fe-2S domain-containing protein && sp|Q9FYC2|PAO_ARATH Pheophorbide a oxygenase, chloroplastic OS=Arabidopsis thaliana OX=3702 GN=PAO PE=1 SV=1 && PF08417:Pheophorbide a oxygenase|PF00355:Rieske [2Fe-2S] domain	-
827446	7507	6447	3523	8278	6049	7625	3096	8344	7110	318.083	287.768	152.725	344.337	271.173	276.93	142.918	293.648	312.085	7219.45	6055	0.253679	0.371773	0.907275	5868.92	5952.23	-0.0202812	0.953668	0.990681	7049.98	5991.02	0.234814	0.435393	0.999936	TIP2%3B2	NC_003075.7	9698940	9700472	+	1353	protein_coding	tonoplast intrinsic protein 2%3B2 && sp|Q41975|TIP22_ARATH Probable aquaporin TIP2-2 OS=Arabidopsis thaliana OX=3702 GN=TIP2-2 PE=1 SV=2 && PF00230:Major intrinsic protein	BES1
841447	9163	8761	5729	6435	7714	4750	4348	5459	5616	204.159	205.634	130.598	140.755	181.845	90.7156	105.544	101.024	129.625	6360.77	5170.28	0.298882	0.248134	0.836431	5012.95	8061.2	-0.685372	0.00393663	0.130564	6211.62	8116.16	-0.385903	0.215803	0.999936	FTSH1	NC_003070.9	18614201	18617155	-	2573	protein_coding	FTSH protease 1 && sp|Q39102|FTSH1_ARATH ATP-dependent zinc metalloprotease FTSH 1, chloroplastic OS=Arabidopsis thaliana OX=3702 GN=FTSH1 PE=1 SV=2 && PF00004:ATPase family associated with various cellular activities (AAA)|PF01434:Peptidase family M41|PF17862:AAA+ lid domain	WRKY
816844	11004	7613	4804	8468	3540	7777	5883	5136	3611	795.516	579.782	355.326	600.985	270.764	481.911	463.35	308.392	270.431	6415.54	4939.48	0.377319	0.217112	0.813178	4788.25	7959.63	-0.733264	0.0220125	0.294583	6266.34	8009.93	-0.354144	0.336255	0.999936	AT2G23120	NC_003071.7	9841842	9842634	+	793	protein_coding	Late embryogenesis abundant protein%2C group 6 && - && -	-
838544	4215	5609	5825	6189	5548	11679	4523	9152	5068	264.956	371.426	374.626	381.928	368.979	629.272	309.753	477.829	330.022	7529.97	6092.87	0.305492	0.250878	0.83797	5903.61	5340.68	0.144715	0.552162	0.887961	7344.04	5381.79	0.448572	0.111023	0.94706	DHAR1	NC_003070.9	6773302	6774523	-	912	protein_coding	dehydroascorbate reductase && sp|Q9FWR4|DHAR1_ARATH Glutathione S-transferase DHAR1, mitochondrial OS=Arabidopsis thaliana OX=3702 GN=DHAR1 PE=1 SV=1 && PF13417:Glutathione S-transferase, N-terminal domain|PF13410:Glutathione S-transferase, C-terminal domain	SBP
837731	5676	6552	5007	7807	6558	6780	5354	8314	5690	185.517	225.593	167.434	250.502	226.779	189.945	190.648	225.7	192.657	6997.91	6385.03	0.132077	0.451518	0.930911	6188.31	5881.03	0.0735719	0.702694	0.934663	6833.8	5923.46	0.20622	0.337955	0.999936	GLX1	NC_003070.9	3995158	3997965	+	1754	protein_coding	glyoxalase/bleomycin resistance protein/dioxygenase superfamily protein && sp|O65398|GLX1_ARATH Lactoylglutathione lyase GLX1 OS=Arabidopsis thaliana OX=3702 GN=GLX1 PE=1 SV=1 && PF00903:Glyoxalase/Bleomycin resistance protein/Dioxygenase superfamily	-
821049	5845	6204	5190	5664	7442	7682	4926	7231	7491	170.181	190.287	154.603	161.895	229.247	191.715	156.254	174.865	225.941	6866.27	6556.07	0.0666663	0.754623	0.991623	6356.45	5877.4	0.113041	0.588081	0.902323	6699.84	5919.66	0.178585	0.401037	0.999936	PYD1	NC_003074.8	6093990	6096688	+	1969	protein_coding	pyrimidine 1 && sp|Q9LVI9|DPYD_ARATH Dihydropyrimidine dehydrogenase (NADP(+)), chloroplastic OS=Arabidopsis thaliana OX=3702 GN=PYD1 PE=1 SV=1 && PF01180:Dihydroorotate dehydrogenase	-
832713	7534	7897	5960	8344	5586	5609	4828	6594	5316	128.469	141.856	103.979	139.679	100.778	81.9815	89.6918	93.3904	93.9051	6479.88	5566.17	0.219219	0.312611	0.882409	5395.59	7293.86	-0.434879	0.0190234	0.278114	6331.04	7345.46	-0.214447	0.412647	0.999936	emb1138	NC_003076.8	9284557	9289003	-	3362	protein_coding	DEAD box RNA helicase (RH3) && sp|Q8L7S8|RH3_ARATH DEAD-box ATP-dependent RNA helicase 3, chloroplastic OS=Arabidopsis thaliana OX=3702 GN=RH3 PE=1 SV=2 && -	Whirly
828669	6008	7863	4795	5566	5981	6289	5882	7309	7916	149.233	205.747	121.857	135.726	157.18	133.898	159.174	150.79	203.691	5892.16	7085.84	-0.266138	0.14609	0.749376	6870.54	6379.09	0.107057	0.665309	0.924106	5751.19	6424.88	-0.15982	0.518431	0.999936	DTX35	NC_003075.7	13076444	13079256	-	2308	protein_coding	detoxifying efflux carrier 35 && sp|F4JTB3|DTX35_ARATH Protein DETOXIFICATION 35 OS=Arabidopsis thaliana OX=3702 GN=DTX35 PE=1 SV=1 && PF01554:MatE	MYB_related
831454	7969	7204	2363	12294	4528	11246	3418	5823	2763	609.136	580.089	184.799	922.545	366.189	736.826	284.639	369.689	218.787	9078.68	3914.39	1.21363	0.000160201	0.016562	3792.58	5978.74	-0.656597	0.0948039	0.528519	8867.97	6016.07	0.559798	0.218969	0.999936	KIN2	NC_003076.8	5211719	5212743	+	750	protein_coding	stress-responsive protein (KIN2) / stress-induced protein (KIN2) / cold-responsive protein (COR6.6) / cold-regulated protein (COR6.6) && sp|P31169|KIN2_ARATH Stress-induced protein KIN2 OS=Arabidopsis thaliana OX=3702 GN=KIN2 PE=2 SV=1 && -	-
825429	3367	3066	6108	6389	8630	8634	6729	9082	5588	167.557	160.732	310.988	312.13	454.38	368.288	364.822	375.388	288.075	7821.55	7080.63	0.143499	0.482956	0.941922	6862.2	4263.18	0.686749	0.0154884	0.253551	7631.94	4297.12	0.828658	0.00735641	0.358255	AT3G62550	NC_003074.8	23135630	23137173	+	1152	protein_coding	Adenine nucleotide alpha hydrolases-like superfamily protein && sp|Q8LGG8|USPAL_ARATH Universal stress protein A-like protein OS=Arabidopsis thaliana OX=3702 GN=At3g01520 PE=1 SV=2 && PF00582:Universal stress protein family	-
825444	5030	6063	5300	6825	7591	6533	4944	8957	6308	57.9857	73.6294	62.5107	77.2396	92.5851	64.5538	62.0931	85.7621	75.3312	6971.58	6634.51	0.0713141	0.729377	0.990269	6429.97	5593.63	0.201149	0.317982	0.777016	6806.24	5635.02	0.272378	0.216241	0.999936	ABCC14	NC_003074.8	23190265	23195917	-	4973	protein_coding	multidrug resistance-associated protein 10 && sp|Q9LZJ5|AB14C_ARATH ABC transporter C family member 14 OS=Arabidopsis thaliana OX=3702 GN=ABCC14 PE=1 SV=1 && PF00664:ABC transporter transmembrane region|PF00005:ABC transporter	NAC
821411	9594	7312	7971	6557	4278	5855	6148	5342	4456	227.559	182.701	193.434	152.681	107.356	119.036	158.87	105.239	109.489	5477.45	5396.92	0.0214952	0.924589	0.999554	5232.28	8456.13	-0.692686	0.00206679	0.0921962	5349.41	8515.33	-0.670683	0.00209716	0.177174	ACT2	NC_003074.8	6474710	6477204	+	2417	protein_coding	actin 2 && sp|Q96292|ACT2_ARATH Actin-2 OS=Arabidopsis thaliana OX=3702 GN=ACT2 PE=1 SV=1 && PF00022:Actin	CPP
841720	7145	7866	5196	6978	7284	5793	5156	6224	5741	232.47	269.606	172.966	222.885	250.74	161.557	182.764	168.196	193.501	6693.45	5734.02	0.223139	0.271085	0.851854	5559.07	6894.79	-0.310692	0.149926	0.628517	6536.13	6943.19	-0.0872215	0.740246	0.999936	AT1G52870	NC_003070.9	19685545	19688028	+	1762	protein_coding	Peroxisomal membrane 22 kDa (Mpv17/PMP22) family protein && - && PF04117:Mpv17 / PMP22 family	-
820775	5783	6471	5388	7029	6188	7541	6044	6960	5947	283.845	334.588	270.571	338.693	321.342	317.259	323.195	283.738	302.383	6826.47	6348.09	0.104897	0.457168	0.932831	6154.09	6017.26	0.032395	0.852289	0.970012	6664.15	6060.93	0.136891	0.441113	0.999936	TRX-M4	NC_003074.8	5188241	5189836	+	1168	protein_coding	thioredoxin M-type 4 && sp|Q9SEU6|TRXM4_ARATH Thioredoxin M4, chloroplastic OS=Arabidopsis thaliana OX=3702 GN=At3g15360 PE=2 SV=2 && PF00085:Thioredoxin	Trihelix
843694	6559	13214	3455	11843	3828	5884	3341	2818	6348	190.775	404.883	102.815	338.167	117.8	146.695	105.87	68.0778	191.272	7094.79	4302.16	0.721727	0.270921	0.851774	4174.09	7983.34	-0.935555	0.18468	0.666271	6938	8040.3	-0.212723	0.671986	0.999936	AT1G73600	NC_003070.9	27669152	27673572	+	1971	protein_coding	S-adenosyl-L-methionine-dependent methyltransferases superfamily protein && sp|Q9C6B9|PEAM3_ARATH Phosphoethanolamine N-methyltransferase 3 OS=Arabidopsis thaliana OX=3702 GN=NMT3 PE=2 SV=2 && PF13847:Methyltransferase domain|PF08241:Methyltransferase domain	-
816161	4362	3978	5772	7866	5913	9036	6019	8087	6081	187.597	180.226	253.976	332.108	269.053	333.1	282.018	288.874	270.923	7447.13	6707.29	0.151002	0.340091	0.893158	6501.4	4800.49	0.43757	0.0259077	0.319869	7269.64	4836.89	0.587834	0.00803514	0.377365	ROC3	NC_003071.7	7200423	7201755	+	1333	protein_coding	rotamase CYP 3 && sp|Q38900|CP19A_ARATH Peptidyl-prolyl cis-trans isomerase CYP19-1 OS=Arabidopsis thaliana OX=3702 GN=CYP19-1 PE=2 SV=1 && PF00160:Cyclophilin type peptidyl-prolyl cis-trans isomerase/CLD	C3H
834210	7728	5093	4822	5116	5337	10207	4617	7826	6103	248.338	172.409	158.536	161.396	181.452	281.146	161.64	208.88	203.166	6660.22	6117.62	0.122639	0.612896	0.974549	5929.66	5991.3	-0.0148817	0.949384	0.989875	6495.11	6031.03	0.107002	0.713203	0.999936	AT5G42050	NC_003076.8	16815310	16817346	+	1784	protein_coding	DCD (Development and Cell Death) domain protein && sp|Q8RXN8|NRP_ARATH DCD domain-containing protein NRP OS=Arabidopsis thaliana OX=3702 GN=NRP PE=1 SV=1 && PF10539:Development and cell death domain	-
814800	9450	5579	3852	6952	6898	7456	5016	5299	6213	272.787	169.652	113.764	197.009	210.671	184.482	157.747	127.047	185.791	7033.82	5585.85	0.332628	0.0784326	0.613312	5416.61	6407.13	-0.242349	0.442473	0.846488	6866.25	6446.62	0.0909526	0.774317	0.999936	PLPB	NC_003071.7	758693	761064	-	1986	protein_coding	PAS/LOV protein B && sp|O64511|TLOV1_ARATH Protein TWIN LOV 1 OS=Arabidopsis thaliana OX=3702 GN=TLP1 PE=1 SV=2 && PF13426:PAS domain	WRKY
818167	6587	6604	4663	5901	6811	7662	4722	7481	6227	121.033	127.83	87.6612	106.445	132.409	120.674	94.5268	114.171	118.529	6710.4	6102.55	0.136897	0.432576	0.926889	5915.49	6086.43	-0.0410507	0.848807	0.96942	6548.38	6128.74	0.0955371	0.669179	0.999936	BLH1	NC_003071.7	15088762	15092415	-	3120	protein_coding	BEL1-like homeodomain 1 && sp|Q9SJ56|BLH1_ARATH BEL1-like homeodomain protein 1 OS=Arabidopsis thaliana OX=3702 GN=BLH1 PE=1 SV=1 && PF07526:Associated with HOX|PF05920:Homeobox KN domain	TALE
839501	6905	5855	5575	5411	5852	7040	6269	8021	5517	226.073	201.94	186.748	173.919	202.712	197.567	223.612	218.119	187.119	6014.31	6581.61	-0.130066	0.416956	0.921673	6379.23	6238.74	0.0321336	0.855038	0.970632	5869.19	6282.47	-0.098184	0.58554	0.999936	SAM1	NC_003070.9	518091	520495	+	1751	protein_coding	S-adenosylmethionine synthetase 1 && sp|P23686|METK1_ARATH S-adenosylmethionine synthase 1 OS=Arabidopsis thaliana OX=3702 GN=SAM1 PE=1 SV=2 && PF00438:S-adenosylmethionine synthetase, N-terminal domain|PF02772:S-adenosylmethionine synthetase, central domain|PF02773:S-adenosylmethionine synthetase, C-terminal domain	-
837095	6339	7341	8604	6563	4248	5641	4426	7924	4648	190.764	232.725	264.912	193.893	135.254	145.509	145.111	198.062	144.901	5405.57	5557.88	-0.0402151	0.851819	0.998958	5385.71	7595.71	-0.49591	0.0226761	0.299277	5279.55	7653.83	-0.53576	0.0226062	0.58711	POM1	NC_003070.9	1766503	1768837	-	1905	protein_coding	Chitinase family protein && sp|Q9MA41|CTL1_ARATH Chitinase-like protein 1 OS=Arabidopsis thaliana OX=3702 GN=CTL1 PE=1 SV=1 && PF00182:Chitinase class I	-
816775	5472	4387	4375	6152	5290	9251	5575	8177	6895	190.007	160.473	155.427	209.713	194.343	275.34	210.902	235.829	248.021	6709.14	6856.14	-0.0311856	0.869737	0.998958	6646.17	4840.88	0.457264	0.00979474	0.207322	6546.06	4874.65	0.425398	0.0498291	0.770902	HB6	NC_003071.7	9525988	9527845	-	1651	protein_coding	homeobox protein 6 && sp|P46668|ATHB6_ARATH Homeobox-leucine zipper protein ATHB-6 OS=Arabidopsis thaliana OX=3702 GN=ATHB-6 PE=1 SV=1 && PF00046:Homeodomain|PF02183:Homeobox associated leucine zipper	HD-ZIP
838744	4012	6731	5575	5854	5838	7195	5119	9457	5768	175.843	310.781	249.996	251.884	270.718	270.303	244.434	344.268	261.89	6203.38	6650.56	-0.100574	0.585605	0.970044	6444.69	5581.38	0.207594	0.417971	0.83709	6054.36	5624.61	0.106251	0.670367	0.999936	SWEET1	NC_003070.9	7511750	7513481	-	1308	protein_coding	Nodulin MtN3 family protein && sp|Q8L9J7|SWET1_ARATH Bidirectional sugar transporter SWEET1 OS=Arabidopsis thaliana OX=3702 GN=SWEET1 PE=1 SV=1 && PF03083:Sugar efflux transporter for intercellular exchange	DBB
842485	6400	9482	6166	6493	4131	11242	2814	5020	3726	155.467	242.644	153.246	154.842	106.17	234.077	74.4724	101.284	93.7632	6988.02	3802.09	0.878107	0.00177929	0.0885454	3685.07	7540.77	-1.0329	2.75447e-05	0.00596675	6816.69	7596.47	-0.156176	0.637125	0.999936	AT1G61890	NC_003070.9	22867689	22871358	-	2360	protein_coding	MATE efflux family protein && sp|O80695|DTX37_ARATH Protein DETOXIFICATION 37 OS=Arabidopsis thaliana OX=3702 GN=DTX37 PE=2 SV=1 && PF01554:MatE	ERF
822506	3171	5837	4150	5023	7072	8629	3100	9844	8574	113.832	220.733	152.419	177.017	268.595	265.512	121.238	293.507	318.846	6795.51	7003.27	-0.0435047	0.89582	0.998958	6788.05	4505.7	0.591313	0.104545	0.55127	6628.46	4540.44	0.545877	0.0702287	0.84392	CYP81D11	NC_003074.8	10788698	10790553	-	1597	protein_coding	Cytochrome P450 superfamily protein && sp|Q9LHA1|C8D11_ARATH Cytochrome P450 81D11 OS=Arabidopsis thaliana OX=3702 GN=CYP81D11 PE=2 SV=1 && PF00067:Cytochrome P450	G2-like
838917	6192	8831	4006	5357	7355	5982	4595	6085	6869	131.962	198.262	87.3485	112.079	165.841	109.275	106.688	107.711	151.65	6231.36	5885.43	0.082352	0.727311	0.990081	5706.75	6512.41	-0.190528	0.533953	0.880506	6081.81	6558.37	-0.108866	0.742001	0.999936	AST91	NC_003070.9	8184925	8189234	-	2690	protein_coding	sulfate transporter 91 && sp|Q9SXS2|SUT33_ARATH Probable sulfate transporter 3.3 OS=Arabidopsis thaliana OX=3702 GN=SULTR3;3 PE=2 SV=2 && -	MIKC_MADS
839436	5516	6401	5398	6906	5895	7358	6173	6436	5183	330.433	403.941	330.84	406.135	373.622	377.812	402.873	320.225	321.641	6624.83	5975.84	0.148846	0.365372	0.903869	5793.11	5907.15	-0.0281859	0.883148	0.976397	6467.44	5950.37	0.120235	0.50597	0.999936	THM1	NC_003070.9	916772	918064	-	957	protein_coding	thioredoxin M-type 1 && sp|O48737|TRXM1_ARATH Thioredoxin M1, chloroplastic OS=Arabidopsis thaliana OX=3702 GN=At1g03680 PE=1 SV=1 && PF00085:Thioredoxin	C3H
827921	5942	7690	6497	6022	5721	6909	5362	6352	4725	168.055	229.116	187.999	167.202	171.19	167.49	165.218	149.213	138.436	6132.99	5486.75	0.160669	0.274714	0.855378	5318.47	6872.53	-0.369833	0.0550899	0.432793	5986.38	6923.78	-0.20986	0.279486	0.999936	TROL	NC_003075.7	455583	458510	+	2027	protein_coding	thylakoid rhodanese-like protein && sp|Q9M158|STR4_ARATH Rhodanese-like domain-containing protein 4, chloroplastic OS=Arabidopsis thaliana OX=3702 GN=STR4 PE=1 SV=2 && -	-
28717407	6116	7649	5467	6919	5095	6407	7106	5036	5195	326.768	430.514	298.845	362.91	288.008	293.415	413.627	223.479	287.533	6058.38	5929.51	0.0311609	0.898546	0.998958	5749.7	6567.56	-0.19198	0.476248	0.859757	5916.1	6615.23	-0.161133	0.476364	0.999936	AT1G67865	NC_003070.9	25445994	25447622	-	1073	protein_coding	hypothetical protein && - && -	-
827299	8140	6975	6217	4745	8275	4249	5111	5700	5504	133.33	120.353	104.186	76.2999	143.404	59.655	91.2055	77.5457	93.3925	5850.65	5483.88	0.0933201	0.756001	0.991828	5316.84	7259.89	-0.449477	0.0156507	0.254683	5711.02	7310.39	-0.356295	0.28472	0.999936	ARA1	NC_003075.7	9120777	9127938	+	3500	protein_coding	arabinose kinase && sp|O23461|ARAK_ARATH L-arabinokinase OS=Arabidopsis thaliana OX=3702 GN=ARA1 PE=1 SV=1 && PF10509:Galactokinase galactose-binding signature|PF00288:GHMP kinases N terminal domain|PF13528:Glycosyl transferase family 1	MYB_related
841970	3670	7524	5896	7269	4781	6873	5315	8546	4972	194.451	419.956	319.615	378.097	268.011	312.138	306.803	376.086	272.901	6198.71	6181.73	0.00388005	0.984782	0.999861	5990.42	5853.78	0.0333654	0.907742	0.982542	6053.22	5900.06	0.0370076	0.904236	0.999936	AT1G55260	NC_003070.9	20614573	20616466	+	1082	protein_coding	Bifunctional inhibitor/lipid-transfer protein/seed storage 2S albumin superfamily protein && sp|F4I082|LTPG6_ARATH Non-specific lipid transfer protein GPI-anchored 6 OS=Arabidopsis thaliana OX=3702 GN=LTPG6 PE=2 SV=2 && PF14368:Probable lipid transfer	-
842985	5484	6751	5552	6152	6471	6192	5013	5973	6973	225.693	292.684	233.773	248.554	281.761	218.428	224.766	204.17	297.283	6238.28	6046.41	0.0450783	0.824428	0.99636	5863.11	6071.19	-0.0503665	0.818426	0.962484	6090.08	6115.92	-0.00615664	0.976451	0.999936	CLPP3	NC_003070.9	24863734	24865848	-	1393	protein_coding	CLP protease proteolytic subunit 3 && sp|Q9SXJ6|CLPP3_ARATH ATP-dependent Clp protease proteolytic subunit 3, chloroplastic OS=Arabidopsis thaliana OX=3702 GN=CLPP3 PE=1 SV=1 && PF00574:Clp protease	GRAS
827419	8950	10108	5025	5919	3547	7187	4136	5401	4061	243.981	290.274	140.15	158.404	102.302	167.933	122.836	122.289	114.682	5389.74	4522.78	0.253116	0.240988	0.83242	4383.98	8223.72	-0.907534	0.000827277	0.0507423	5261.11	8279.82	-0.654173	0.0417985	0.729641	CT-BMY	NC_003075.7	9604962	9607402	-	2103	protein_coding	chloroplast beta-amylase && sp|O23553|BAM3_ARATH Beta-amylase 3, chloroplastic OS=Arabidopsis thaliana OX=3702 GN=BAM3 PE=1 SV=3 && PF01373:Glycosyl hydrolase family 14	BES1
844142	8096	8496	2249	8050	5438	8333	3319	5536	4784	158.245	174.938	44.9753	154.468	112.457	139.61	70.6771	89.8742	96.8681	7129.2	4512.97	0.65963	0.000962505	0.0570715	4374.74	6435	-0.556721	0.170672	0.650237	6960.75	6475.76	0.104205	0.808048	0.999936	AT1G78070	NC_003070.9	29354944	29359032	+	2933	protein_coding	Transducin/WD40 repeat-like superfamily protein && sp|Q9Y7K5|YGI3_SCHPO Uncharacterized WD repeat-containing protein C2A9.03 OS=Schizosaccharomyces pombe (strain 972 / ATCC 24843) OX=284812 GN=SPBC2A9.03 PE=4 SV=2 && -	WRKY
843729	9671	10271	2472	9463	4149	7854	2669	3799	3927	197.515	220.98	51.6539	189.733	89.6523	137.492	59.3867	64.4433	83.0845	6993.29	3471.58	1.01043	0.000230706	0.0212115	3365.88	7657.05	-1.18581	0.00509999	0.147546	6831.8	7705.34	-0.173581	0.714388	0.999936	AT1G73920	NC_003070.9	27790737	27794928	+	2807	protein_coding	alpha/beta-Hydrolases superfamily protein && sp|J3SDX8|LICH_CROAD Putative lysosomal acid lipase/cholesteryl ester hydrolase OS=Crotalus adamanteus OX=8729 PE=2 SV=1 && PF04083:Partial alpha/beta-hydrolase lipase region	C3H
833897	4609	6441	3504	6534	6372	7021	3890	8312	7386	129.714	190.961	100.895	180.528	189.734	169.37	119.273	194.297	215.338	6574.36	6440.11	0.0296693	0.899269	0.998958	6242.71	4977.86	0.326709	0.279298	0.751641	6417.77	5013.55	0.356247	0.184758	0.999936	PMAT1	NC_003076.8	15634444	15636480	+	2037	protein_coding	HXXXD-type acyl-transferase family protein && sp|Q940Z5|PMAT1_ARATH Phenolic glucoside malonyltransferase 1 OS=Arabidopsis thaliana OX=3702 GN=PMAT1 PE=1 SV=1 && PF02458:Transferase family	Whirly
821084	5727	5604	5828	5409	6051	6000	5232	7584	6459	158.456	163.339	164.978	146.921	177.132	142.295	157.711	174.285	185.13	5779.92	6404.53	-0.148162	0.375451	0.909375	6208.46	5843.86	0.0873424	0.579248	0.898724	5641.69	5886.54	-0.0613697	0.732024	0.999936	MPPBETA	NC_003074.8	365537	368911	+	2072	protein_coding	Insulinase (Peptidase family M16) protein && sp|Q42290|MPPB_ARATH Probable mitochondrial-processing peptidase subunit beta, mitochondrial OS=Arabidopsis thaliana OX=3702 GN=MPPbeta PE=1 SV=2 && PF05193:Peptidase M16 inactive domain|PF00675:Insulinase (Peptidase family M16)	-
826551	5768	7502	6312	6109	5258	5732	5331	6879	4852	287.291	393.626	321.654	298.711	277.08	244.714	289.279	284.578	250.35	5647.39	5670.35	-0.00594046	0.970336	0.999861	5496.08	6686.08	-0.282722	0.1402	0.613602	5514.27	6735.96	-0.288735	0.16458	0.999936	ATPD	NC_003075.7	6100714	6101864	+	1151	protein_coding	F-type H+-transporting ATPase subunit delta && sp|Q9SSS9|ATPD_ARATH ATP synthase subunit delta, chloroplastic OS=Arabidopsis thaliana OX=3702 GN=ATPD PE=1 SV=1 && PF00213:ATP synthase delta (OSCP) subunit	-
831604	6018	6566	3743	5229	6717	5662	4866	6764	8114	166.508	191.378	105.956	142.031	196.628	134.279	146.678	155.441	232.566	5862.26	6621.79	-0.17581	0.469085	0.937987	6421.07	5572.12	0.204574	0.468508	0.856828	5721.94	5610.47	0.0283365	0.920871	0.999936	AT5G17380	NC_003076.8	5724759	5726912	-	2072	protein_coding	Thiamine pyrophosphate dependent pyruvate decarboxylase family protein && sp|Q9LF46|HACL_ARATH 2-hydroxyacyl-CoA lyase OS=Arabidopsis thaliana OX=3702 GN=HACL PE=1 SV=1 && PF02776:Thiamine pyrophosphate enzyme, N-terminal TPP binding domain|PF02775:Thiamine pyrophosphate enzyme, C-terminal TPP binding domain|PF00205:Thiamine pyrophosphate enzyme, central domain	-
824347	7753	4407	6085	5013	7066	6940	4772	5931	5523	229.462	137.403	184.259	145.654	221.261	176.059	153.87	145.797	169.335	6292.88	5429.91	0.212771	0.286086	0.862971	5264.25	6186.82	-0.23303	0.308124	0.77029	6140.06	6229.09	-0.0208224	0.93808	0.999936	ACX4	NC_003074.8	19225360	19229341	-	1937	protein_coding	acyl-CoA oxidase 4 && sp|Q96329|ACOX4_ARATH Acyl-coenzyme A oxidase 4, peroxisomal OS=Arabidopsis thaliana OX=3702 GN=ACX4 PE=1 SV=1 && PF02771:Acyl-CoA dehydrogenase, N-terminal domain|PF02770:Acyl-CoA dehydrogenase, middle domain|PF00441:Acyl-CoA dehydrogenase, C-terminal domain	-
827660	9656	5813	4881	6899	4669	6222	4900	6233	4199	465.572	295.257	240.782	326.558	238.178	257.144	257.394	249.613	209.733	5842.32	5093.79	0.197793	0.2918	0.867949	4937.09	6906	-0.484194	0.0702242	0.475879	5705.57	6950.01	-0.284659	0.327394	0.999936	AT4G19200	NC_003075.7	10498748	10500809	+	1189	protein_coding	proline-rich family protein && - && -	-
841221	6905	7151	5807	5694	6424	4430	5095	6493	5316	163.441	178.31	140.629	132.312	160.876	89.8789	131.387	127.65	130.35	5549.04	5637.03	-0.0228264	0.919731	0.999446	5464.44	6771.17	-0.309338	0.0703357	0.476465	5418.8	6819.44	-0.331779	0.206496	0.999936	mtLPD1	NC_003070.9	17716893	17719500	-	2422	protein_coding	mitochondrial lipoamide dehydrogenase 1 && sp|Q9M5K3|DLDH1_ARATH Dihydrolipoyl dehydrogenase 1, mitochondrial OS=Arabidopsis thaliana OX=3702 GN=LPD1 PE=1 SV=2 && PF02852:Pyridine nucleotide-disulphide oxidoreductase, dimerisation domain|PF07992:Pyridine nucleotide-disulphide oxidoreductase	-
829624	5994	6448	5381	5523	5842	5037	5720	7359	5999	252.667	286.331	232.071	228.556	260.545	181.996	262.688	257.65	261.964	5458.72	6359.28	-0.220432	0.223161	0.81927	6164.55	6077.16	0.0206003	0.901077	0.981105	5329.73	6120.95	-0.199785	0.355917	0.999936	AVA-P1	NC_003075.7	16567792	16569334	-	1360	protein_coding	ATPase%2C F0/V0 complex%2C subunit C protein && sp|P0DH92|VATL1_ARATH V-type proton ATPase subunit c1 OS=Arabidopsis thaliana OX=3702 GN=VHA-c1 PE=2 SV=1 && PF00137:ATP synthase subunit C	C2H2
823969	4658	4925	5256	4912	4894	7028	7221	7882	6438	352.291	392.391	406.708	364.708	391.611	455.607	594.993	495.129	504.41	5495.1	7224.12	-0.394533	0.0206886	0.360822	7003.2	5056.18	0.469907	0.00612984	0.162026	5361.82	5093.78	0.0740653	0.687293	0.999936	AT3G48140	NC_003074.8	17778282	17779601	+	758	protein_coding	B12D protein && - && -	-
836040	7666	4447	2068	5377	7043	9674	4813	7605	4509	210.883	128.87	58.2035	145.211	204.984	228.106	144.245	173.761	128.494	7211.22	5562.1	0.374556	0.091065	0.645611	5390.07	4812.31	0.163595	0.667466	0.925132	7033.52	4840.38	0.539126	0.189698	0.999936	HAI1	NC_003076.8	23894404	23896939	-	2084	protein_coding	PP2C protein (Clade A protein phosphatases type 2C) && sp|Q9FIF5|P2C78_ARATH Probable protein phosphatase 2C 78 OS=Arabidopsis thaliana OX=3702 GN=SAG113 PE=1 SV=1 && PF00481:Protein phosphatase 2C	B3
844220	9203	5372	6094	7072	4298	7316	4385	4555	4620	269.732	165.863	182.739	203.483	133.278	183.795	140.018	110.884	140.273	6087.4	4573.14	0.412824	0.0498955	0.523016	4434.08	7011.1	-0.661117	0.00603867	0.160985	5943.8	7057.68	-0.247788	0.362734	0.999936	AT1G78830	NC_003070.9	29636818	29638773	-	1956	protein_coding	Curculin-like (mannose-binding) lectin family protein && sp|Q9ZVA2|EP1L2_ARATH EP1-like glycoprotein 2 OS=Arabidopsis thaliana OX=3702 GN=At1g78830 PE=1 SV=1 && PF01453:D-mannose binding lectin	FAR1
827649	4580	4924	5889	5056	6098	6137	5769	8388	5932	100.754	114.11	132.545	109.191	141.93	115.72	138.264	153.262	135.185	5718.96	6646.85	-0.217059	0.205833	0.804496	6442.35	5244.07	0.29696	0.0997444	0.542503	5581.35	5283.82	0.0789849	0.706467	0.999936	AT4G19110	NC_003075.7	10454497	10459328	-	2606	protein_coding	Protein kinase superfamily protein && sp|Q6Z8C8|CDKF4_ORYSJ Cyclin-dependent kinase F-4 OS=Oryza sativa subsp. japonica OX=39947 GN=CDKF-4 PE=2 SV=1 && PF00069:Protein kinase domain	WRKY
817165	7730	5215	7729	5784	5827	4467	3920	7005	4903	196.519	139.666	201.036	144.357	156.732	97.3413	108.573	147.915	129.127	5373.02	5197.84	0.0476039	0.833975	0.997647	5037.59	7018.55	-0.478354	0.0308042	0.342789	5247.32	7068.93	-0.430014	0.103188	0.928248	KCS10	NC_003071.7	11170416	11173278	-	2255	protein_coding	3-ketoacyl-CoA synthase 10 && sp|Q570B4|KCS10_ARATH 3-ketoacyl-CoA synthase 10 OS=Arabidopsis thaliana OX=3702 GN=FDH PE=1 SV=2 && PF08392:FAE1/Type III polyketide synthase-like protein|PF08541:3-Oxoacyl-[acyl-carrier-protein (ACP)] synthase III C terminal	-
839265	9462	7420	2392	6478	4650	6620	3454	6449	5625	328.157	271.09	84.876	220.559	170.624	196.795	130.507	185.768	202.093	5811.39	5121.85	0.182163	0.393402	0.915437	4964.89	6561.79	-0.402307	0.322496	0.780448	5674.07	6601.4	-0.218384	0.602394	0.999936	ATAF1	NC_003070.9	267993	269819	+	1653	protein_coding	NAC (No Apical Meristem) domain transcriptional regulator superfamily protein && sp|Q39013|NAC2_ARATH NAC domain-containing protein 2 OS=Arabidopsis thaliana OX=3702 GN=NAC002 PE=1 SV=2 && PF02365:No apical meristem (NAM) protein	NAC
842075	5991	4239	5381	6098	6122	8179	5721	6359	4452	183.372	136.681	168.509	183.234	198.251	214.581	190.773	161.66	141.162	6678.07	5525.82	0.273323	0.123171	0.717466	5356.2	5302.48	0.014483	0.943945	0.98841	6516.75	5339.94	0.28733	0.144817	0.999936	AT1G56220	NC_003070.9	21042951	21044998	+	1873	protein_coding	Dormancy/auxin associated family protein && sp|Q8LD26|DRMH3_ARATH Dormancy-associated protein homolog 3 OS=Arabidopsis thaliana OX=3702 GN=At1g56220 PE=1 SV=1 && PF05564:Dormancy/auxin associated protein	-
826761	7347	6322	4475	5476	7142	5881	4435	5447	5868	226.326	205.159	141.04	165.605	232.774	155.286	148.844	139.368	187.26	6164.08	5288.76	0.220918	0.312473	0.882409	5128.05	6177.33	-0.268624	0.262062	0.740362	6016.57	6218.96	-0.0477982	0.85882	0.999936	AT4G11570	NC_003075.7	7004265	7006125	+	1861	protein_coding	Haloacid dehalogenase-like hydrolase (HAD) superfamily protein && sp|Q9LDD5|PYRP2_ARATH 5-amino-6-(5-phospho-D-ribitylamino)uracil phosphatase, chloroplastic OS=Arabidopsis thaliana OX=3702 GN=PYRP2 PE=1 SV=1 && PF13419:Haloacid dehalogenase-like hydrolase	-
820859	3817	5640	6301	6486	5616	7850	4953	6606	5034	168.326	262.01	284.291	280.795	262.026	296.725	237.962	241.962	229.97	6527.35	5516.15	0.242874	0.0828948	0.623844	5346.89	5379.99	-0.00887692	0.96927	0.994007	6370.96	5422.46	0.232606	0.346044	0.999936	PSAH-1	NC_003074.8	5467987	5469594	-	1300	protein_coding	photosystem I subunit H-1 && sp|Q9SUI7|PSAH1_ARATH Photosystem I reaction center subunit VI-1, chloroplastic OS=Arabidopsis thaliana OX=3702 GN=PSAH1 PE=2 SV=1 && -	CPP
843185	4179	5331	7378	5257	5533	5219	4635	10309	4308	71.3025	95.8189	128.794	88.0551	99.8808	76.3266	86.1576	146.093	76.1444	5310.73	6194.45	-0.222271	0.397076	0.916397	6000.45	5756.92	0.0598915	0.844711	0.968558	5184.65	5802.69	-0.162516	0.541483	0.999936	XYL1	NC_003070.9	25734060	25738134	-	3360	protein_coding	alpha-xylosidase 1 && sp|Q9S7Y7|XYL1_ARATH Alpha-xylosidase 1 OS=Arabidopsis thaliana OX=3702 GN=XYL1 PE=1 SV=1 && PF16863:N-terminal barrel of NtMGAM and CtMGAM, maltase-glucoamylase|PF13802:Galactose mutarotase-like|PF01055:Glycosyl hydrolases family 31	FAR1
838501	6188	7575	3942	6601	2779	11856	3187	5748	4257	196.646	253.588	128.167	205.934	93.4356	322.946	110.339	151.716	140.142	6713.31	4337.06	0.630348	0.0791525	0.614357	4203.55	6049.52	-0.52512	0.0554306	0.433146	6548.41	6091.65	0.104384	0.804255	0.999936	JAZ1	NC_003070.9	6621777	6623668	+	1804	protein_coding	jasmonate-zim-domain protein 1 && sp|Q9LMA8|TI10A_ARATH Protein TIFY 10A OS=Arabidopsis thaliana OX=3702 GN=TIFY10A PE=1 SV=1 && PF09425:Divergent CCT motif|PF06200:tify domain	-
821807	6455	5243	5821	5374	5627	6519	4960	6799	5331	64.2459	54.9717	59.275	52.5087	59.2536	55.6143	53.7827	56.2048	54.9652	5766.75	5679.13	0.0220184	0.875315	0.998958	5504.96	5957.68	-0.114011	0.468602	0.856917	5628.24	6000.06	-0.0923316	0.586473	0.999936	TIC	NC_003074.8	7912905	7919707	+	5760	protein_coding	time for coffee && sp|Q94KE2|TIC_ARATH Protein TIME FOR COFFEE OS=Arabidopsis thaliana OX=3702 GN=TIC PE=1 SV=2 && -	-
839293	6694	6498	5333	5820	5842	5932	5206	5491	4907	63.1284	64.5549	51.456	53.8824	58.2894	47.9509	53.4879	43.0101	47.9386	5821.72	5247.92	0.149743	0.371771	0.907275	5087.83	6311.72	-0.311084	0.0980377	0.536841	5683.42	6356.22	-0.16147	0.405497	0.999936	AT1G01320	NC_003070.9	121067	130577	-	6079	protein_coding	Tetratricopeptide repeat (TPR)-like superfamily protein && sp|F4JKH6|TSS_ARATH Protein TSS OS=Arabidopsis thaliana OX=3702 GN=TSS PE=1 SV=1 && PF12807:Translation initiation factor eIF3 subunit 135|PF15044:Mitochondrial function, CLU-N-term|PF13424:Tetratricopeptide repeat	MYB_related
825376	6621	7838	5610	7270	4384	5508	4179	6703	3597	297.471	370.968	257.875	320.656	208.392	212.115	204.553	250.132	167.414	5652.95	4744.97	0.252485	0.287329	0.864714	4597.83	6850.46	-0.575115	0.0124885	0.229855	5522.45	6899.7	-0.321229	0.217199	0.999936	ROC4	NC_003074.8	22973004	22975378	+	1276	protein_coding	rotamase CYP 4 && sp|P34791|CP20C_ARATH Peptidyl-prolyl cis-trans isomerase CYP20-3, chloroplastic OS=Arabidopsis thaliana OX=3702 GN=CYP20-3 PE=1 SV=1 && PF00160:Cyclophilin type peptidyl-prolyl cis-trans isomerase/CLD	C3H
821292	5069	7172	5002	6530	5897	5810	4074	6009	6031	118.082	175.999	119.214	149.334	145.338	116.009	103.393	116.263	145.539	6043.88	5371.97	0.169958	0.389839	0.913994	5208.25	5894.18	-0.178475	0.454629	0.851794	5901.72	5937.75	-0.00880263	0.9711	0.999936	MTO1	NC_003074.8	38759	42159	-	2461	protein_coding	Pyridoxal phosphate (PLP)-dependent transferases superfamily protein && sp|P55217|CGS1_ARATH Cystathionine gamma-synthase 1, chloroplastic OS=Arabidopsis thaliana OX=3702 GN=CGS1 PE=1 SV=3 && PF01053:Cys/Met metabolism PLP-dependent enzyme	-
825653	5407	4815	4889	6859	5225	6568	5990	6781	4897	247.782	232.445	229.224	308.574	253.332	257.991	299.056	258.1	232.474	6132.92	5904.31	0.0548457	0.753974	0.991623	5723.17	5143.07	0.154135	0.378666	0.8159	5988.49	5179.83	0.209273	0.239149	0.999936	ATHM2	NC_003075.7	1562203	1564204	-	1251	protein_coding	Thioredoxin superfamily protein && sp|Q9SEU8|TRXM2_ARATH Thioredoxin M2, chloroplastic OS=Arabidopsis thaliana OX=3702 GN=TRXM2 PE=1 SV=2 && PF00085:Thioredoxin	MYB_related
827145	5964	4626	4958	5849	6008	7182	5251	6518	4921	201.835	164.92	171.668	194.323	215.118	208.334	193.603	183.211	172.521	6259.7	5562.17	0.170448	0.235762	0.82886	5391.57	5285.87	0.0285306	0.867846	0.971884	6109.27	5322.91	0.198756	0.262918	0.999936	OASA1	NC_003075.7	8517960	8520596	-	1694	protein_coding	O-acetylserine (thiol) lyase (OAS-TL) isoform A1 && sp|P47998|CYSK1_ARATH Cysteine synthase 1 OS=Arabidopsis thaliana OX=3702 GN=OASA1 PE=1 SV=2 && PF00291:Pyridoxal-phosphate dependent enzyme	GeBP
825524	5744	5639	5531	6453	5240	6526	4834	6294	4864	228.36	236.167	224.975	251.856	220.408	222.387	209.375	207.832	200.323	5989.88	5322.55	0.170397	0.232438	0.825814	5159.32	5761.27	-0.159195	0.277064	0.750486	5848.17	5803.01	0.0111796	0.945715	0.999936	EMB3126	NC_003074.8	23444203	23446355	+	1442	protein_coding	Ribosomal protein L1p/L10e family && sp|Q9LY66|RK1_ARATH 50S ribosomal protein L1, chloroplastic OS=Arabidopsis thaliana OX=3702 GN=RPL1 PE=1 SV=1 && PF00687:Ribosomal protein L1p/L10e family	-
828463	5859	7131	4296	5247	5938	5985	4808	6811	4920	156.009	200.027	117.035	137.159	167.285	136.599	139.477	150.632	135.713	5680.09	5479.97	0.0515898	0.749943	0.991623	5311.5	5904.17	-0.152564	0.509263	0.875363	5544.01	5945.94	-0.100996	0.688807	0.999936	BTI1	NC_003075.7	12317036	12320074	+	2153	protein_coding	VIRB2-interacting protein 1 && sp|Q9SUR3|RTNLA_ARATH Reticulon-like protein B1 OS=Arabidopsis thaliana OX=3702 GN=RTNLB1 PE=1 SV=1 && PF02453:Reticulon	bHLH
831049	6245	4832	4847	5450	5007	5629	5516	7122	6159	299.847	244.402	238.103	256.89	254.351	231.662	288.538	284.02	306.343	5304.84	6272.45	-0.241756	0.0852599	0.629549	6080.66	5414.1	0.167466	0.341918	0.79553	5178.91	5451.63	-0.0740988	0.690921	0.999936	AT5G11770	NC_003076.8	3790708	3793026	-	1194	protein_coding	NADH-ubiquinone oxidoreductase 20 kDa subunit && sp|Q42577|NDUS7_ARATH NADH dehydrogenase [ubiquinone] iron-sulfur protein 7, mitochondrial OS=Arabidopsis thaliana OX=3702 GN=At5g11770 PE=1 SV=1 && PF01058:NADH ubiquinone oxidoreductase, 20 Kd subunit	-
841281	7551	7274	4625	8519	5614	4782	3701	4038	4655	217.641	220.862	136.387	241.051	171.198	118.142	116.216	96.668	138.991	6305.34	4183.1	0.592027	0.0278056	0.404243	4056.28	6629.51	-0.708833	0.00504552	0.147014	6162.08	6674.61	-0.115309	0.71731	0.999936	PMEAMT	NC_003070.9	17965871	17969354	+	1989	protein_coding	S-adenosyl-L-methionine-dependent methyltransferases superfamily protein && sp|Q944H0|PEAM2_ARATH Phosphomethylethanolamine N-methyltransferase OS=Arabidopsis thaliana OX=3702 GN=NMT2 PE=1 SV=2 && PF13847:Methyltransferase domain|PF08241:Methyltransferase domain	-
832145	15340	3727	1951	6831	2224	14337	1895	2570	1820	737.769	188.827	96.0014	322.525	113.167	591.031	99.2925	102.662	90.6769	7318.81	2084.96	1.81161	0.00436097	0.159098	2020.86	7078.11	-1.8084	0.0335397	0.355194	7136.79	7111.69	0.005086	0.995954	0.999936	BCB	NC_003076.8	6826365	6827748	+	1192	protein_coding	blue-copper-binding protein && sp|Q07488|BCB1_ARATH Blue copper protein OS=Arabidopsis thaliana OX=3702 GN=BCB PE=2 SV=2 && PF02298:Plastocyanin-like domain	-
827526	7889	6279	4727	6223	4241	5092	4868	4664	6647	169.071	141.758	103.647	130.928	96.1623	93.539	113.661	83.0206	147.572	5127.44	5503.8	-0.10209	0.679218	0.984211	5337.96	6428.19	-0.268223	0.329124	0.78553	5008.17	6471.16	-0.369765	0.155024	0.999936	IP5PII	NC_003075.7	9990988	9994524	-	2675	protein_coding	myo-inositol polyphosphate 5-phosphatase 2 && sp|Q9FUR2|IP5P2_ARATH Type I inositol polyphosphate 5-phosphatase 2 OS=Arabidopsis thaliana OX=3702 GN=IP5P2 PE=1 SV=2 && PF03372:Endonuclease/Exonuclease/phosphatase family	NF-YC
821679	4195	5534	5308	4330	6990	4672	4536	7631	7404	47.974	66.6689	62.1055	48.6123	84.5746	45.7966	56.5143	72.4828	87.7143	5368.72	6493.59	-0.274562	0.318991	0.883154	6295.35	5132.77	0.294589	0.204888	0.687281	5239.74	5171.81	0.0187479	0.949192	0.999936	ABCC8	NC_003074.8	7457433	7463644	-	5013	protein_coding	multidrug resistance-associated protein 6 && sp|Q8LGU1|AB8C_ARATH ABC transporter C family member 8 OS=Arabidopsis thaliana OX=3702 GN=ABCC8 PE=2 SV=3 && PF00005:ABC transporter|PF00664:ABC transporter transmembrane region	MYB_related
834173	4450	4485	5420	5215	5215	7178	6190	6751	5637	177.038	187.966	220.613	203.679	219.508	244.775	268.293	223.077	232.32	5757.57	6233.02	-0.114326	0.484302	0.942271	6042.52	4888.26	0.305753	0.0900852	0.52399	5618.27	4924.96	0.190063	0.31309	0.999936	UBC8	NC_003076.8	16675582	16677525	+	1441	protein_coding	ubiquitin conjugating enzyme 8 && sp|P35131|UBC8_ARATH Ubiquitin-conjugating enzyme E2 8 OS=Arabidopsis thaliana OX=3702 GN=UBC8 PE=1 SV=1 && PF00179:Ubiquitin-conjugating enzyme	WRKY
829493	5443	4229	4202	5297	6104	6271	5298	7065	6627	172.493	141.183	136.243	164.796	204.662	170.344	182.918	185.962	217.561	5841.39	6340.97	-0.118438	0.48716	0.943929	6147.46	4717.32	0.381981	0.0407663	0.380674	5701.12	4750	0.263245	0.189609	0.999936	AT4G33540	NC_003075.7	16130593	16133969	+	1809	protein_coding	metallo-beta-lactamase family protein && - && PF13370:4Fe-4S single cluster domain of Ferredoxin I|PF00753:Metallo-beta-lactamase superfamily	-
830752	7130	5592	5078	5528	5922	4912	4653	6365	5356	197.752	163.384	144.095	150.516	173.775	116.774	140.597	146.625	153.887	5452.69	5449.85	0.000609672	0.997453	0.999861	5283.02	6053.41	-0.196394	0.298371	0.765492	5323.99	6094.86	-0.195186	0.409188	0.999936	CI51	NC_003076.8	2759317	2762019	-	2067	protein_coding	51 kDa subunit of complex I && sp|Q9FNN5|NDUV1_ARATH NADH dehydrogenase [ubiquinone] flavoprotein 1, mitochondrial OS=Arabidopsis thaliana OX=3702 GN=At5g08530 PE=1 SV=1 && PF10531:SLBB domain|PF01512:Respiratory-chain NADH dehydrogenase 51 Kd subunit|PF10589:NADH-ubiquinone oxidoreductase-F iron-sulfur binding region	-
831326	12828	7087	6084	5611	4311	5296	2919	4200	2011	237.613	138.288	115.299	102.032	84.4847	84.0844	58.9056	64.6159	38.5881	5007.73	2999.07	0.739473	0.00108459	0.0622896	2905.97	8816.5	-1.60111	2.66967e-07	0.000232225	4889.89	8871.74	-0.859436	0.00402269	0.272754	CA2	NC_003076.8	4757856	4762666	+	3095	protein_coding	carbonic anhydrase 2 && sp|P42737|BCA2_ARATH Beta carbonic anhydrase 2, chloroplastic OS=Arabidopsis thaliana OX=3702 GN=BCA2 PE=1 SV=3 && PF00484:Carbonic anhydrase	bHLH
844370	5103	5543	4750	4934	7149	6121	4245	5983	6515	111.83	127.964	106.501	106.149	165.756	114.977	101.35	108.901	147.903	6055.53	5600.15	0.112735	0.634782	0.978272	5429.91	5249.69	0.0486773	0.81846	0.962484	5909.28	5287.72	0.160274	0.501303	0.999936	NTT1	NC_003070.9	30191538	30194605	+	2616	protein_coding	nucleotide transporter 1 && sp|Q39002|TLC1_ARATH ADP,ATP carrier protein 1, chloroplastic OS=Arabidopsis thaliana OX=3702 GN=AATP1 PE=1 SV=2 && PF03219:TLC ATP/ADP transporter	bZIP
843491	7343	6882	4281	6977	5179	4921	4666	5490	4530	338.94	334.638	202.172	316.157	252.921	194.697	234.642	210.476	216.61	5671.03	4912.34	0.207161	0.318736	0.883154	4762.07	6306.47	-0.405272	0.0908277	0.524899	5540.04	6349.01	-0.196679	0.495468	0.999936	AT1G71500	NC_003070.9	26935982	26937607	+	1242	protein_coding	Rieske (2Fe-2S) domain-containing protein && - && PF13806:Rieske-like [2Fe-2S] domain	ERF
841919	5211	5759	5487	6254	5726	5982	4921	5858	5044	246.079	286.491	265.102	289.931	286.084	242.134	253.173	229.764	246.751	5939.77	5294.72	0.16584	0.281635	0.860322	5132.91	5610.77	-0.128475	0.422913	0.838668	5799.43	5652.14	0.0370637	0.838005	0.999936	TLP18.3	NC_003070.9	20439383	20441159	+	1214	protein_coding	thylakoid lumen 18.3 kDa protein && sp|Q9ZVL6|U603_ARATH UPF0603 protein At1g54780, chloroplastic OS=Arabidopsis thaliana OX=3702 GN=At1g54780 PE=1 SV=1 && PF04536:TPM domain	-
821939	4252	4134	5255	4237	5257	6325	6997	7296	6345	188.233	192.789	238.012	184.138	246.223	240.004	337.462	268.266	290.98	5193.86	6940.63	-0.418181	0.0264945	0.396799	6728.78	4643.5	0.535051	0.004876	0.143652	5067.33	4678.39	0.115216	0.589172	0.999936	AT3G23600	NC_003074.8	8473627	8476024	+	1295	protein_coding	alpha/beta-Hydrolases superfamily protein && sp|Q9ZT66|E134_MAIZE Endo-1,3;1,4-beta-D-glucanase OS=Zea mays OX=4577 PE=1 SV=1 && PF01738:Dienelactone hydrolase family	-
821855	7464	14514	2835	2957	3532	718	5583	9282	3190	413.431	846.893	160.661	160.793	206.986	34.0888	336.907	427.024	183.043	2487.18	5858.91	-1.2362	0.105526	0.683116	5675.42	8530.43	-0.587872	0.395056	0.824987	2430.99	8589.86	-1.82114	0.047233	0.761981	ELIP1	NC_003074.8	8084405	8085669	-	1035	protein_coding	Chlorophyll A-B binding family protein && sp|P93735|ELIP1_ARATH Early light-induced protein 1, chloroplastic OS=Arabidopsis thaliana OX=3702 GN=ELIP1 PE=1 SV=1 && -	HSF
836561	4996	4731	4759	5242	4497	6663	6443	7134	5514	109.444	109.177	106.662	112.732	104.227	125.111	153.769	129.802	125.131	5353.97	6392.85	-0.255702	0.124551	0.717466	6197.08	4932.68	0.329151	0.0489967	0.411681	5225.29	4968.31	0.0728425	0.664233	0.999936	AT5G64400	NC_003076.8	25747856	25750830	+	2617	protein_coding	CHCH domain protein && sp|Q9FN02|PPP7_ARATH Serine/threonine-protein phosphatase 7 OS=Arabidopsis thaliana OX=3702 GN=PP7 PE=1 SV=1 && PF06747:CHCH domain	GATA
817715	6893	5541	3788	6389	5768	6245	4347	6173	4810	441.526	373.893	248.247	401.759	390.897	342.876	303.354	328.416	319.171	6077.72	5087.21	0.256523	0.0828456	0.623844	4931.12	5519.97	-0.162729	0.49846	0.869998	5933.97	5556.46	0.0947981	0.711689	0.999936	GPX2	NC_003071.7	13437974	13439923	-	895	protein_coding	glutathione peroxidase 2 && sp|O04922|GPX2_ARATH Probable glutathione peroxidase 2 OS=Arabidopsis thaliana OX=3702 GN=GPX2 PE=1 SV=1 && PF00255:Glutathione peroxidase	GATA
831560	4117	4852	2898	5934	6058	6938	3452	7411	8175	163.79	203.347	117.959	231.76	254.992	236.591	149.62	244.886	336.919	6234.57	6300.08	-0.0151247	0.955688	0.999861	6108.31	4052.27	0.592081	0.0625327	0.454837	6085.21	4080.73	0.576487	0.018755	0.541763	AER	NC_003076.8	5575973	5578086	-	1441	protein_coding	alkenal reductase && sp|Q39172|AER_ARATH NADPH-dependent oxidoreductase 2-alkenal reductase OS=Arabidopsis thaliana OX=3702 GN=AER PE=1 SV=1 && PF16884:N-terminal domain of oxidoreductase|PF00107:Zinc-binding dehydrogenase	-
830402	5169	5302	4661	6776	6180	6106	4655	5367	5469	152.199	164.458	140.414	195.868	192.523	154.106	149.327	131.255	166.818	6316.39	5206.46	0.278818	0.12074	0.712382	5048.07	5157.16	-0.0309376	0.8636	0.971884	6167.69	5194.25	0.247751	0.199321	0.999936	AT5G05200	NC_003076.8	1544007	1547207	-	1947	protein_coding	Protein kinase superfamily protein && sp|Q9ASX5|Y5520_ARATH Uncharacterized aarF domain-containing protein kinase At5g05200, chloroplastic OS=Arabidopsis thaliana OX=3702 GN=At5g05200 PE=1 SV=1 && PF03109:ABC1 family	B3
828893	5990	4461	4455	6371	6204	6408	5213	5330	4962	209.773	164.576	159.623	219.036	229.871	192.354	198.894	155.035	180.015	6278.2	5224.2	0.265218	0.120095	0.712382	5065.02	5066.51	-0.000549285	0.99782	0.999504	6129.25	5101.32	0.264769	0.189775	0.999936	TAP38	NC_003075.7	13851777	13854237	-	1637	protein_coding	thylakoid-associated phosphatase 38 && sp|P49599|P2C57_ARATH Protein phosphatase 2C 57 OS=Arabidopsis thaliana OX=3702 GN=PPH1 PE=1 SV=2 && PF00481:Protein phosphatase 2C	HSF
828579	6703	6919	5089	6616	4092	5839	3921	6209	3892	218.959	238.094	170.08	212.165	141.423	163.489	139.541	168.46	131.704	5424.89	4612.7	0.233892	0.257411	0.843217	4470.23	6379.59	-0.51299	0.0136107	0.240634	5298.3	6424.44	-0.278021	0.251519	0.999936	RBP31	NC_003075.7	12765761	12769419	-	1755	protein_coding	31-kDa RNA binding protein && sp|Q04836|CP31A_ARATH 31 kDa ribonucleoprotein, chloroplastic OS=Arabidopsis thaliana OX=3702 GN=CP31A PE=1 SV=1 && PF00076:RNA recognition motif. (a.k.a. RRM, RBD, or RNP domain)	G2-like
820338	6298	6405	3513	6242	4703	6153	3498	6850	5598	267.647	286.741	152.744	260.416	211.458	224.131	161.954	241.785	246.447	5614.08	5242.89	0.0985877	0.640709	0.980105	5081.86	5531.21	-0.122172	0.669509	0.925885	5481.64	5568.58	-0.0226914	0.934899	0.999936	NHL1	NC_003074.8	3678595	3679943	-	1349	protein_coding	NDR1/HIN1-like 1 && sp|Q9SRN0|NHL1_ARATH NDR1/HIN1-like protein 1 OS=Arabidopsis thaliana OX=3702 GN=NHL1 PE=2 SV=1 && PF03168:Late embryogenesis abundant protein	bZIP
833953	5954	4761	4590	4835	5119	6591	5389	6531	5178	177.225	149.288	139.783	141.285	161.209	168.16	174.757	161.464	159.664	5422.48	5708.58	-0.0741047	0.626975	0.977978	5533.73	5205.27	0.0882326	0.615999	0.910089	5291.29	5241.38	0.0136805	0.942875	0.999936	AT5G39570	NC_003076.8	15843881	15846467	+	1926	protein_coding	transmembrane protein && sp|Q9FKA5|Y5957_ARATH Uncharacterized protein At5g39570 OS=Arabidopsis thaliana OX=3702 GN=At5g39570 PE=1 SV=1 && -	-
820690	4647	5465	4222	4576	5632	6350	5539	6580	5873	129.323	160.216	120.212	125.019	165.827	151.473	167.937	152.093	169.315	5451.25	6025.17	-0.144385	0.401084	0.916938	5841.2	4891.7	0.255903	0.170408	0.650232	5319.03	4927.16	0.110409	0.60805	0.999936	CYP72A8	NC_003074.8	4914789	4917176	+	2060	protein_coding	cytochrome P450%2C family 72%2C subfamily A%2C polypeptide 8 && sp|Q9LUC8|C7A13_ARATH Cytochrome P450 72A13 OS=Arabidopsis thaliana OX=3702 GN=CYP72A13 PE=2 SV=1 && PF00067:Cytochrome P450	bHLH
816385	8988	5534	3473	7355	4717	8506	2984	3473	3837	174.964	113.484	69.1697	140.557	97.1496	141.928	63.2844	56.1527	77.3764	6684.89	3464.33	0.948518	1.13225e-05	0.00209139	3359.16	6109.13	-0.862933	0.0069983	0.172029	6525.81	6146.66	0.0863705	0.801533	0.999936	TPS11	NC_003071.7	8108898	8112010	+	2945	protein_coding	trehalose phosphatase/synthase 11 && sp|Q9ZV48|TPS11_ARATH Probable alpha,alpha-trehalose-phosphate synthase [UDP-forming] 11 OS=Arabidopsis thaliana OX=3702 GN=TPS11 PE=2 SV=1 && PF00982:Glycosyltransferase family 20|PF02358:Trehalose-phosphatase	-
825516	5334	6752	4981	5589	4481	5358	5154	6406	4775	224.681	299.61	214.662	231.117	199.7	193.452	236.521	224.12	208.361	5080.42	5442.27	-0.0992789	0.521885	0.954571	5275.29	5828.29	-0.143807	0.469452	0.85741	4960.65	5870.85	-0.243036	0.259418	0.999936	APG1	NC_003074.8	23415589	23417119	-	1361	protein_coding	S-adenosyl-L-methionine-dependent methyltransferases superfamily protein && sp|Q9LY74|BQMT_ARATH 2-methyl-6-phytyl-1,4-hydroquinone methyltransferase, chloroplastic OS=Arabidopsis thaliana OX=3702 GN=VTE3 PE=1 SV=1 && PF08241:Methyltransferase domain	-
828996	3535	4584	5053	5178	4645	8190	6774	6254	4509	253.956	346.915	371.401	365.187	353.056	504.323	530.183	373.169	335.567	5835.74	5909.06	-0.0178567	0.939756	0.999861	5728.13	4493.78	0.350082	0.156373	0.636765	5693.37	4528.5	0.330343	0.180942	0.999936	PSAE-1	NC_003075.7	14202758	14204061	-	798	protein_coding	Photosystem I reaction centre subunit IV / PsaE protein && sp|Q9S831|PSAE1_ARATH Photosystem I reaction center subunit IV A, chloroplastic OS=Arabidopsis thaliana OX=3702 GN=PSAE1 PE=1 SV=1 && PF02427:Photosystem I reaction centre subunit IV / PsaE	-
837777	5350	5487	6366	3333	6233	5419	4683	7187	4591	136.375	147.342	166.025	83.4068	168.1	118.402	130.052	152.163	121.233	4979	5423.65	-0.123533	0.633569	0.977978	5256.26	5859.32	-0.156581	0.38649	0.822092	4856.78	5903.17	-0.281546	0.319534	0.999936	ATBETAFRUCT4	NC_003070.9	4153641	4157653	+	2249	protein_coding	Glycosyl hydrolases family 32 protein && sp|Q39041|INVA4_ARATH Acid beta-fructofuranosidase 4, vacuolar OS=Arabidopsis thaliana OX=3702 GN=BFRUCT4 PE=1 SV=2 && PF00251:Glycosyl hydrolases family 32 N-terminal domain|PF11837:Domain of unknown function (DUF3357)|PF08244:Glycosyl hydrolases family 32 C terminal	-
830770	4931	5433	5295	5205	4832	5595	5065	6829	5399	128.319	148.939	140.977	132.973	133.037	124.8	143.598	147.602	145.546	5149.05	5750.99	-0.15958	0.232974	0.825983	5574.67	5338.29	0.0625439	0.687121	0.930335	5026.49	5377.76	-0.0974703	0.557257	0.999936	AT5G08690	NC_003076.8	2825661	2828806	+	2203	protein_coding	ATP synthase alpha/beta family protein && sp|P83484|ATPBN_ARATH ATP synthase subunit beta-2, mitochondrial OS=Arabidopsis thaliana OX=3702 GN=At5g08690 PE=1 SV=1 && PF00006:ATP synthase alpha/beta family, nucleotide-binding domain|PF11421:ATP synthase F1 beta subunit|PF02874:ATP synthase alpha/beta family, beta-barrel domain	bHLH
829623	5609	3168	3316	4209	5720	11577	4447	6869	3549	106.652	63.457	64.5095	78.5683	115.072	188.685	92.122	108.482	69.907	6898.58	4875.21	0.500843	0.104196	0.680575	4723.97	4101.18	0.204011	0.454944	0.851968	6724.15	4127.86	0.703994	0.0476664	0.76644	ADC2	NC_003075.7	16560030	16563044	-	3015	protein_coding	arginine decarboxylase 2 && sp|O23141|SPE2_ARATH Arginine decarboxylase 2 OS=Arabidopsis thaliana OX=3702 GN=ADC2 PE=1 SV=1 && PF02784:Pyridoxal-dependent decarboxylase, pyridoxal binding domain	G2-like
828148	8137	6027	3221	5577	5149	5466	3762	6374	4710	284.962	222.349	115.409	191.738	190.781	164.077	143.534	185.402	170.873	5351.09	4890.68	0.129584	0.450748	0.930503	4740.19	5912.89	-0.31888	0.306044	0.769756	5224.45	5950.05	-0.187651	0.562693	0.999936	UBQ14	NC_003075.7	1278530	1280166	-	1637	protein_coding	Ubiquitin family protein && sp|P0CG85|UBI1P_NICSY Polyubiquitin OS=Nicotiana sylvestris OX=4096 GN=UBI11 PE=2 SV=1 && PF00240:Ubiquitin family	FAR1
820541	4824	5001	5098	4937	5016	5004	5506	7057	5842	164.811	179.989	178.199	165.587	181.312	146.539	204.94	200.253	206.762	4952.15	6137.7	-0.309751	0.0434777	0.494084	5949.83	5084.65	0.226687	0.128321	0.596473	4834.53	5122.07	-0.0834418	0.639728	0.999936	AT3G13410	NC_003074.8	4361635	4364316	-	1678	protein_coding	2-C-methyl-D-erythritol 4-phosphate cytidylyltransferase && - && -	-
824709	9238	5403	5390	5525	3504	5641	4074	4796	4697	272.429	167.85	162.626	159.953	109.327	142.59	130.891	117.472	143.491	4786.98	4553.06	0.0724398	0.710859	0.987716	4414.38	6795.36	-0.622409	0.0122937	0.228769	4674.09	6839.57	-0.549201	0.0484729	0.766609	AT3G55430	NC_003074.8	20549423	20552215	-	1944	protein_coding	O-Glycosyl hydrolases family 17 protein && sp|P52409|E13B_WHEAT Glucan endo-1,3-beta-glucosidase OS=Triticum aestivum OX=4565 GN=GLC1 PE=2 SV=1 && PF00332:Glycosyl hydrolases family 17|PF07983:X8 domain	STAT
824790	5454	6204	3766	6729	6052	5849	5024	4618	4521	237.772	284.923	167.978	287.992	279.147	218.567	238.62	167.217	204.179	6178.44	4794.39	0.365988	0.0692249	0.587999	4648.58	5265.15	-0.179773	0.473755	0.858833	6033.34	5301.96	0.186399	0.46963	0.999936	CCH	NC_003074.8	20863139	20864727	-	1315	protein_coding	copper chaperone && sp|O82089|CCH_ARATH Copper transport protein CCH OS=Arabidopsis thaliana OX=3702 GN=CCH PE=1 SV=1 && PF00403:Heavy-metal-associated domain	MIKC_MADS
837959	5847	3315	4151	5676	6585	6460	4840	5417	5827	266.455	159.142	193.539	253.932	317.494	252.336	240.297	205.036	275.084	6199.01	5416.79	0.194635	0.301688	0.876243	5252.26	4514.59	0.218245	0.370074	0.811146	6050.46	4544.89	0.412728	0.102034	0.926381	AT1G13990	NC_003070.9	4794664	4796599	+	1258	protein_coding	plant/protein && - && -	MYB
828484	7011	5724	4650	5623	5256	5924	3580	5370	4969	165.745	142.551	112.47	130.5	131.463	120.041	92.205	105.442	121.691	5540.22	4628.74	0.259252	0.123417	0.717466	4487.33	5915.13	-0.398544	0.0677334	0.4692	5408.5	5955.32	-0.138987	0.511858	0.999936	LACS4	NC_003075.7	12403454	12408421	-	2425	protein_coding	AMP-dependent synthetase and ligase family protein && sp|Q9T0A0|LACS4_ARATH Long chain acyl-CoA synthetase 4 OS=Arabidopsis thaliana OX=3702 GN=LACS4 PE=2 SV=1 && PF00501:AMP-binding enzyme	FAR1
828523	5951	3946	4790	4990	5487	6237	5734	5473	5379	198.12	138.39	163.154	163.088	193.269	177.98	207.973	151.336	185.511	5504.09	5607.33	-0.0266834	0.88328	0.998958	5436.78	4986.51	0.124585	0.568453	0.894548	5371.57	5020.99	0.0973202	0.643923	0.999936	VEP1	NC_003075.7	12564945	12566755	+	1722	protein_coding	NAD(P)-binding Rossmann-fold superfamily protein && sp|Q9STX2|VEP1_ARATH 3-oxo-Delta(4,5)-steroid 5-beta-reductase OS=Arabidopsis thaliana OX=3702 GN=VEP1 PE=1 SV=1 && -	-
843609	8263	5967	3222	4949	6876	5221	3814	4994	4661	169.544	128.977	67.6388	99.6889	149.269	91.8238	85.2585	85.1086	99.0728	5696.4	4499.66	0.340139	0.126393	0.719246	4362.34	5934.2	-0.443971	0.15235	0.631728	5560.05	5971.33	-0.103009	0.770829	0.999936	HAB1	NC_003070.9	27389948	27393327	+	2794	protein_coding	HYPERSENSITIVE TO ABA1 && sp|Q9CAJ0|P2C16_ARATH Protein phosphatase 2C 16 OS=Arabidopsis thaliana OX=3702 GN=HAB1 PE=1 SV=1 && -	B3
843928	5937	4593	4358	5886	4445	6351	5166	6189	4993	303.622	247.442	228.023	295.509	240.506	278.397	287.827	262.885	264.52	5459.17	5462.31	-0.000715744	0.996331	0.999861	5295.09	5062.24	0.0648241	0.726516	0.94143	5329.6	5097.04	0.0643873	0.751944	0.999936	SKP1	NC_003070.9	28516519	28517896	+	1121	protein_coding	S phase kinase-associated protein 1 && sp|Q39255|SKP1A_ARATH SKP1-like protein 1A OS=Arabidopsis thaliana OX=3702 GN=SKP1A PE=1 SV=1 && PF03931:Skp1 family, tetramerisation domain|PF01466:Skp1 family, dimerisation domain	NAC
835872	6839	7052	3901	5086	5358	7429	2831	4259	5162	250.684	272.306	146.297	183.019	207.791	233.411	113.054	129.665	196.012	5840.19	4101.34	0.509982	0.0314513	0.429167	3977.03	6069.43	-0.609888	0.0417842	0.383617	5698.29	6110.59	-0.100754	0.715213	0.999936	COL5	NC_003076.8	23355337	23356989	+	1564	protein_coding	CONSTANS-like 5 && sp|Q9FHH8|COL5_ARATH Zinc finger protein CONSTANS-LIKE 5 OS=Arabidopsis thaliana OX=3702 GN=COL5 PE=2 SV=2 && PF06203:CCT motif|PF00643:B-box zinc finger	CO-like
837075	3645	5683	3692	5185	6615	5514	2964	7555	7047	119.067	195.561	123.39	166.275	228.619	154.389	105.483	204.979	238.467	5766.86	5758.67	0.00193236	0.99482	0.999861	5582.28	4454.73	0.32559	0.31618	0.775337	5628.97	4487.9	0.3268	0.243097	0.999936	UGT74E2	NC_003070.9	1703002	1704838	-	1755	protein_coding	Uridine diphosphate glycosyltransferase 74E2 && sp|Q9SYK9|U74E2_ARATH UDP-glycosyltransferase 74E2 OS=Arabidopsis thaliana OX=3702 GN=UGT74E2 PE=1 SV=1 && PF00201:UDP-glucoronosyl and UDP-glucosyl transferase	GRAS
834235	5742	4155	4504	4882	4298	5641	6005	6879	5362	231.004	176.091	185.387	192.814	182.941	194.522	263.197	229.859	223.467	4860.1	6102.85	-0.328393	0.0269062	0.39893	5915.94	4893.26	0.273742	0.14933	0.627723	4743.99	4927.11	-0.0546496	0.773444	0.999936	UBL5	NC_003076.8	16911579	16913991	-	1425	protein_coding	ubiquitin-like protein 5 && sp|Q9FGZ9|UBL5_ARATH Ubiquitin-like protein 5 OS=Arabidopsis thaliana OX=3702 GN=UBL5 PE=3 SV=1 && -	-
826603	4741	8425	4623	4842	6397	4210	3896	5236	5036	57.232	107.14	57.0977	57.3824	81.7024	43.562	51.2389	52.4987	62.9775	5188.79	4732.27	0.132745	0.588686	0.970044	4587.95	6095.45	-0.409872	0.142585	0.617512	5065.88	6140.92	-0.277694	0.412023	0.999936	ATSPS4F	NC_003075.7	6313914	6320094	+	4749	protein_coding	Sucrose-phosphate synthase family protein && sp|F4JLK2|SPSA4_ARATH Probable sucrose-phosphate synthase 4 OS=Arabidopsis thaliana OX=3702 GN=SPS4 PE=1 SV=1 && PF05116:Sucrose-6F-phosphate phosphohydrolase|PF00534:Glycosyl transferases group 1|PF00862:Sucrose synthase	HD-ZIP
820605	7013	5233	4275	6208	4175	6921	4243	5374	3936	156.743	123.21	97.7564	136.213	98.7255	132.59	103.316	99.7611	91.1317	5636.72	4510.66	0.321607	0.0791578	0.614357	4372.18	5616.91	-0.361436	0.101274	0.545477	5502.85	5654.37	-0.0391513	0.876711	0.999936	EIF4A1	NC_003074.8	4592248	4595080	-	2565	protein_coding	eukaryotic translation initiation factor 4A1 && sp|P41376|IF4A1_ARATH Eukaryotic initiation factor 4A-1 OS=Arabidopsis thaliana OX=3702 GN=EIF4A1 PE=1 SV=1 && PF00271:Helicase conserved C-terminal domain|PF00270:DEAD/DEAH box helicase	Whirly
837619	4638	3168	3384	8254	5663	7304	4171	5850	4836	52.756	37.9609	39.3819	92.17	68.1517	71.2128	51.6884	55.2683	56.9846	6976.57	4938.77	0.498342	0.00478414	0.167388	4787.49	3800.58	0.333029	0.0932743	0.527589	6813.42	3826.49	0.832327	0.000335206	0.0570876	SEX1	NC_003070.9	3580830	3590928	-	5040	protein_coding	Pyruvate phosphate dikinase%2C PEP/pyruvate binding domain-containing protein && sp|Q9SAC6|GWD1_ARATH Alpha-glucan water dikinase 1, chloroplastic OS=Arabidopsis thaliana OX=3702 GN=GWD1 PE=1 SV=2 && PF01326:Pyruvate phosphate dikinase, PEP/pyruvate binding domain	LSD
839815	4467	4688	4174	6481	4458	8085	4509	6512	3770	250.82	277.296	239.786	357.25	264.835	389.119	275.828	303.696	219.289	6173.75	4875.1	0.340718	0.109223	0.69057	4724.39	4543.33	0.0564927	0.770179	0.951081	6025.91	4576.21	0.397121	0.0665074	0.837779	COR413IM1	NC_003070.9	10288129	10289666	-	1021	protein_coding	COLD REGULATED 314 INNER MEMBRANE 1 && sp|Q94AL8|CRIM1_ARATH Cold-regulated 413 inner membrane protein 1, chloroplastic OS=Arabidopsis thaliana OX=3702 GN=COR413IM1 PE=1 SV=1 && PF05562:Cold acclimation protein WCOR413	C2H2
831419	7844	5990	2348	8923	2600	10898	2150	3591	2761	190.949	153.609	58.4795	213.243	66.9642	227.397	57.0205	72.6065	69.6269	7144.85	2804.86	1.34899	0.000239796	0.0218937	2718.66	5506.82	-1.01828	0.00538129	0.15108	6975.27	5540.48	0.332269	0.499001	0.999936	RGP2	NC_003076.8	5092140	5095302	+	2355	protein_coding	reversibly glycosylated polypeptide 2 && sp|Q9LFW1|RGP2_ARATH UDP-arabinopyranose mutase 2 OS=Arabidopsis thaliana OX=3702 GN=RGP2 PE=1 SV=1 && PF03214:Reversibly glycosylated polypeptide	-
836702	7803	8436	9469	3499	2038	2914	4938	3628	4188	304.31	346.578	377.819	133.962	84.0906	97.4092	209.806	117.517	169.196	2771.96	4362.16	-0.653938	0.0123296	0.280147	4230.17	8759.89	-1.05039	1.80547e-05	0.00448718	2707.61	8825.74	-1.70467	1.14118e-12	3.00801e-09	XTH6	NC_003076.8	26298728	26300529	+	1470	protein_coding	xyloglucan endotransglucosylase/hydrolase 6 && sp|Q8LF99|XTH6_ARATH Probable xyloglucan endotransglucosylase/hydrolase protein 6 OS=Arabidopsis thaliana OX=3702 GN=XTH6 PE=2 SV=2 && PF06955:Xyloglucan endo-transglycosylase (XET) C-terminus|PF00722:Glycosyl hydrolases family 16	bHLH
829376	6224	5444	6996	5366	3598	4798	4425	5455	4575	84.5329	77.8905	97.2145	71.5469	51.7019	55.8564	65.4759	61.5362	64.3691	4519.74	4828.42	-0.0952579	0.59244	0.971219	4680.72	6348.76	-0.439804	0.00889312	0.197793	4414.02	6395.63	-0.534996	0.0123615	0.461515	CESA1	NC_003075.7	15640490	15646844	-	4221	protein_coding	cellulose synthase 1 && sp|O48946|CESA1_ARATH Cellulose synthase A catalytic subunit 1 [UDP-forming] OS=Arabidopsis thaliana OX=3702 GN=CESA1 PE=1 SV=1 && PF03552:Cellulose synthase|PF14569:Zinc-binding RING-finger	LBD
837071	7095	4312	1551	8333	4264	8673	3171	5951	3438	301.741	193.184	67.4868	347.91	191.861	316.16	146.923	210.209	151.467	6897.25	4098.24	0.750934	0.00359777	0.138892	3971.18	4399.75	-0.147811	0.725638	0.940797	6734.84	4425	0.605972	0.18672	0.999936	LEA14	NC_003070.9	171525	172948	-	1348	protein_coding	Late embryogenesis abundant protein && sp|O03983|LEA14_ARATH Probable desiccation-related protein LEA14 OS=Arabidopsis thaliana OX=3702 GN=LEA14 PE=1 SV=1 && PF03168:Late embryogenesis abundant protein	WRKY
824615	5097	8397	5819	3321	5574	3939	4391	4475	5764	99.8646	173.313	116.646	63.8779	115.546	66.1515	93.7287	72.8232	116.991	4299.76	4958.61	-0.205716	0.459279	0.934275	4808.77	6609.07	-0.458848	0.0921224	0.526444	4195.94	6659.06	-0.666398	0.0374686	0.701065	AT3G54500	NC_003074.8	20175370	20179070	-	2926	protein_coding	agglutinin-like protein && sp|F4JCX9|LNK2_ARATH Protein LNK2 OS=Arabidopsis thaliana OX=3702 GN=LNK2 PE=1 SV=1 && -	-
831679	5413	5088	4502	5438	5532	5789	4721	5165	4962	231.582	229.311	197.059	228.397	250.402	212.289	220.046	183.534	219.914	5538.81	4993.62	0.149551	0.357744	0.900311	4841.52	5109.71	-0.0779001	0.661499	0.924106	5406.87	5145.89	0.0713094	0.691886	0.999936	AT5G03880	NC_003076.8	1038381	1041480	-	1340	protein_coding	Thioredoxin family protein && - && PF13417:Glutathione S-transferase, N-terminal domain	-
819731	7372	4978	2572	7897	4528	6175	2914	6111	4055	237.431	168.895	84.7515	249.688	154.293	170.469	102.248	163.472	135.292	6111.85	4266.89	0.51828	0.0375862	0.465683	4134.96	5070.88	-0.294292	0.396842	0.825919	5970.62	5101.94	0.226823	0.540936	0.999936	AT3G05640	NC_003074.8	1640350	1643253	-	1780	protein_coding	Protein phosphatase 2C family protein && sp|Q9M9W9|P2C34_ARATH Probable protein phosphatase 2C 34 OS=Arabidopsis thaliana OX=3702 GN=At3g05640 PE=1 SV=1 && PF00481:Protein phosphatase 2C	B3
821553	5422	4972	4340	4504	5440	3808	5639	7026	5328	156.829	151.499	128.435	127.894	166.478	94.4107	177.698	168.793	159.648	4609.14	5996.08	-0.37968	0.0915989	0.646755	5812.18	5017.26	0.212169	0.21331	0.696843	4500.34	5052.53	-0.167102	0.515822	0.999936	CYP705A19	NC_003074.8	7018826	7020901	+	1982	protein_coding	cytochrome P450%2C family 705%2C subfamily A%2C polypeptide 19 && sp|Q9FI39|THAD_ARATH Cytochrome P450 705A5 OS=Arabidopsis thaliana OX=3702 GN=CYP705A5 PE=2 SV=1 && PF00067:Cytochrome P450	B3
840115	5084	4676	4550	4923	6009	6371	4147	5451	5154	64.0006	62.0102	58.6023	60.8405	80.0331	68.7452	56.8754	56.9947	67.213	5710.87	4929.04	0.212388	0.231043	0.824225	4778.67	4872.01	-0.0279578	0.866858	0.971884	5572.93	4906.83	0.183595	0.329415	0.999936	RCD1	NC_003070.9	11611891	11617419	+	4554	protein_coding	WWE protein-protein interaction domain protein family && sp|Q8RY59|RCD1_ARATH Inactive poly [ADP-ribose] polymerase RCD1 OS=Arabidopsis thaliana OX=3702 GN=RCD1 PE=1 SV=1 && PF12174:RCD1-SRO-TAF4 (RST) plant domain|PF00644:Poly(ADP-ribose) polymerase catalytic domain	-
819757	5108	3520	4214	6972	3881	5841	6511	6332	3951	333.145	241.844	281.192	446.4	267.803	326.532	462.639	343.007	266.944	5468.12	5635.1	-0.0433315	0.868181	0.998958	5461.96	4361.42	0.324555	0.194198	0.676194	5341.23	4391.76	0.282371	0.273335	0.999936	RCI2A	NC_003074.8	1755497	1756924	-	879	protein_coding	Low temperature and salt responsive protein family && sp|Q9ZNQ7|RCI2A_ARATH Hydrophobic protein RCI2A OS=Arabidopsis thaliana OX=3702 GN=RCI2A PE=2 SV=1 && -	-
826792	3520	3059	5288	3863	6940	6148	4775	6917	5783	123.878	113.407	190.4	133.463	258.404	185.456	183.078	202.184	210.831	5628.36	5804.12	-0.0444459	0.856783	0.998958	5626.35	4034.2	0.479915	0.0431942	0.388626	5490.38	4065.37	0.433475	0.167234	0.999936	AT4G01610	NC_003075.7	694582	697206	+	1629	protein_coding	Cysteine proteinases superfamily protein && sp|Q94K85|CATB3_ARATH Cathepsin B-like protease 3 OS=Arabidopsis thaliana OX=3702 GN=CATHB3 PE=1 SV=1 && PF00112:Papain family cysteine protease|PF08127:Peptidase family C1 propeptide	BBR-BPC
826479	5517	6047	4368	5967	4275	6230	4055	5527	4274	216.929	250.475	175.72	230.332	177.844	209.971	173.707	180.502	174.092	5388.9	4604.04	0.227122	0.159637	0.764609	4462.79	5434.9	-0.284266	0.141706	0.61608	5261.38	5473.46	-0.0569645	0.796187	0.999936	GRF1	NC_003075.7	5775210	5777481	+	1458	protein_coding	general regulatory factor 1 && sp|P42643|14331_ARATH 14-3-3-like protein GF14 chi OS=Arabidopsis thaliana OX=3702 GN=GRF1 PE=1 SV=3 && PF00244:14-3-3 protein	ERF
827255	4877	4451	4049	4655	4905	7527	3687	6200	5894	168.226	161.737	142.894	157.632	179.006	222.546	138.556	177.628	210.611	5559.79	5233.34	0.0873283	0.690899	0.986237	5073.48	4554.66	0.155668	0.463608	0.854974	5423.82	4586.84	0.241885	0.246115	0.999936	MO1	NC_003075.7	8972649	8974769	-	1662	protein_coding	monooxygenase 1 && sp|O81815|MO1_ARATH Monooxygenase 1 OS=Arabidopsis thaliana OX=3702 GN=MO1 PE=2 SV=1 && PF01494:FAD binding domain	-
839916	6612	5275	6941	7594	3502	4847	4136	4170	3118	136.204	114.47	146.287	153.572	76.3244	85.583	92.822	71.3467	66.5372	5246.32	3837.52	0.451191	0.106601	0.684415	3720.01	6400.27	-0.782948	0.000162208	0.018608	5127.33	6446.87	-0.330403	0.272775	0.999936	ERD4	NC_003070.9	10715482	10718997	+	2783	protein_coding	Early-responsive to dehydration stress protein (ERD4) && sp|Q9C8G5|CSCLD_ARATH CSC1-like protein ERD4 OS=Arabidopsis thaliana OX=3702 GN=ERD4 PE=1 SV=1 && PF13967:Late exocytosis, associated with Golgi transport|PF14703:Cytosolic domain of 10TM putative phosphate transporter|PF02714:Calcium-dependent channel, 7TM region, putative phosphate	BBR-BPC
820462	5422	4584	3982	4866	5388	5549	4510	5845	5823	272.185	242.416	204.518	239.807	286.169	238.768	246.657	243.708	302.819	5224.02	5414.13	-0.0515952	0.767152	0.993621	5249.21	4760.2	0.141027	0.476947	0.859934	5098.91	4793.1	0.0891633	0.659261	0.999936	SDRB	NC_003074.8	4063320	4064859	-	1142	protein_coding	short-chain dehydrogenase-reductase B && sp|Q9LTV6|DECR2_ARATH Peroxisomal 2,4-dienoyl-CoA reductase [(3E)-enoyl-CoA-producing] OS=Arabidopsis thaliana OX=3702 GN=At3g12800 PE=2 SV=1 && PF13561:Enoyl-(Acyl carrier protein) reductase	bHLH
842728	5875	4332	5436	4384	3533	5937	5818	5771	4827	300.451	233.381	284.427	220.1	191.161	260.249	324.154	245.13	255.725	4502.06	5527.64	-0.295852	0.131585	0.725933	5358.83	5315.01	0.0117244	0.953639	0.990681	4393.46	5352.81	-0.284851	0.178679	0.999936	UBC28	NC_003070.9	23833485	23835539	+	1121	protein_coding	ubiquitin-conjugating enzyme 28 && sp|Q94F47|UBC28_ARATH Ubiquitin-conjugating enzyme E2 28 OS=Arabidopsis thaliana OX=3702 GN=UBC28 PE=1 SV=1 && PF00179:Ubiquitin-conjugating enzyme	MYB_related
818353	4464	5584	3535	4818	5121	5669	4064	6458	5913	153.703	202.541	124.529	162.858	186.552	167.309	152.448	184.686	210.909	5146.15	5454.24	-0.0839686	0.642056	0.980677	5287.5	4639.88	0.188545	0.432839	0.843335	5022.75	4673.06	0.10411	0.659851	0.999936	AKR4C8	NC_003071.7	15831656	15833921	+	1665	protein_coding	NAD(P)-linked oxidoreductase superfamily protein && sp|O80944|AKRC8_ARATH Aldo-keto reductase family 4 member C8 OS=Arabidopsis thaliana OX=3702 GN=AKR4C8 PE=1 SV=2 && -	HD-ZIP
820697	5326	6244	3641	5118	6058	4294	4399	5350	5102	130.595	161.287	91.3425	123.2	157.161	90.2496	117.515	108.958	129.598	5182.79	4975.85	0.0586858	0.795153	0.995635	4824.16	5194.19	-0.106644	0.659267	0.923617	5060.55	5230.54	-0.0477393	0.872839	0.999936	CYP72A15	NC_003074.8	4937172	4939871	+	2338	protein_coding	cytochrome P450%2C family 72%2C subfamily A%2C polypeptide 15 && sp|Q9LUC5|C7A15_ARATH Cytochrome P450 72A15 OS=Arabidopsis thaliana OX=3702 GN=CYP72A15 PE=2 SV=1 && PF00067:Cytochrome P450	bHLH
841653	3491	4789	6219	5070	4252	6710	4763	5948	4242	285.091	411.993	519.613	406.468	367.381	469.692	423.767	403.446	358.868	5221.03	4976.77	0.0692404	0.682802	0.98514	4823.9	4945.54	-0.0359165	0.883332	0.976397	5095.25	4984.93	0.0316387	0.905037	0.999936	PSAH2	NC_003070.9	19454798	19455668	+	702	protein_coding	photosystem I subunit H2 && sp|Q9SUI6|PSAH2_ARATH Photosystem I reaction center subunit VI-2, chloroplastic OS=Arabidopsis thaliana OX=3702 GN=PSAH2 PE=2 SV=1 && PF03244:Photosystem I reaction centre subunit VI	CPP
832563	5707	5514	4204	4778	6006	6203	3526	5135	4324	300.436	305.788	226.429	246.93	334.517	279.899	202.226	224.524	235.809	5611.72	4312.75	0.379731	0.0340892	0.445747	4180.67	5256.04	-0.330203	0.0917848	0.52615	5476.1	5292.69	0.0491107	0.825707	0.999936	COL4	NC_003076.8	8589457	8590949	+	1089	protein_coding	zinc finger CONSTANS-like protein && sp|Q940T9|COL4_ARATH Zinc finger protein CONSTANS-LIKE 4 OS=Arabidopsis thaliana OX=3702 GN=COL4 PE=2 SV=2 && PF00643:B-box zinc finger|PF06203:CCT motif	CO-like
832600	4491	4333	4413	4925	5895	5479	5544	5502	4709	89.9905	91.4645	90.4717	96.8822	124.976	94.1047	121.029	91.5701	97.7491	5407.56	5306.91	0.0271229	0.890058	0.998958	5144.92	4507.88	0.19057	0.291992	0.760628	5278.09	4540.61	0.217035	0.264956	0.999936	AT5G25280	NC_003076.8	8773734	8776594	+	2861	protein_coding	serine-rich protein-like protein && - && -	bHLH
843365	7933	4481	5061	5585	4889	5029	4339	4018	3920	135.798	80.8056	88.6376	93.8564	88.5453	73.7895	80.9204	57.1276	69.5141	5130.61	4154.61	0.304543	0.117408	0.706342	4028.25	5926.16	-0.557083	0.0298339	0.339033	5009.93	5965.2	-0.251848	0.331349	0.999936	TPS8	NC_003070.9	26470795	26474833	-	3349	protein_coding	trehalose-6-phosphatase synthase S8 && sp|Q0WUI9|TPS8_ARATH Probable alpha,alpha-trehalose-phosphate synthase [UDP-forming] 8 OS=Arabidopsis thaliana OX=3702 GN=TPS8 PE=2 SV=1 && PF00982:Glycosyltransferase family 20|PF02358:Trehalose-phosphatase	-
844356	7177	3319	3410	3715	6067	5670	5412	5270	5208	275.584	134.255	133.965	140.041	246.476	186.617	226.403	168.075	207.163	5120.6	5368.67	-0.0682276	0.775476	0.994176	5205.38	4708.46	0.144667	0.637219	0.917636	4995.43	4737.53	0.0764192	0.826035	0.999936	GLYI7	NC_003070.9	30150897	30152614	+	1493	protein_coding	Lactoylglutathione lyase / glyoxalase I family protein && - && -	NAC
828861	7436	5637	2707	7409	3612	7818	2650	5231	2692	230.929	184.416	86.0108	225.883	118.68	208.109	89.6598	134.929	86.6054	6098.7	3434.02	0.828491	0.0030005	0.123781	3327.17	5368.71	-0.690164	0.0459633	0.39977	5955.03	5402.21	0.140587	0.713559	0.999936	ENODL2	NC_003075.7	13750156	13752103	-	1846	protein_coding	early nodulin-like protein 2 && sp|Q9T076|ENL2_ARATH Early nodulin-like protein 2 OS=Arabidopsis thaliana OX=3702 GN=At4g27520 PE=1 SV=1 && PF02298:Plastocyanin-like domain	C2H2
830029	3856	4809	4386	4943	5110	5990	5660	5192	5223	257.945	338.888	300.182	324.613	361.66	343.458	412.495	288.473	361.944	5278.54	5444.32	-0.044457	0.809285	0.996315	5278.86	4453.82	0.245071	0.246931	0.728906	5151.79	4487.16	0.199284	0.293228	0.999936	ROC1	NC_003075.7	18083395	18084630	-	857	protein_coding	rotamase CYP 1 && sp|P34790|CP18C_ARATH Peptidyl-prolyl cis-trans isomerase CYP18-3 OS=Arabidopsis thaliana OX=3702 GN=CYP18-3 PE=1 SV=1 && PF00160:Cyclophilin type peptidyl-prolyl cis-trans isomerase/CLD	C3H
839844	4716	4472	8699	6204	2251	5403	4401	4881	4107	181.451	181.258	342.436	234.337	91.6325	178.187	184.48	155.982	163.697	4488.97	4489.89	-0.000185617	0.999505	0.999861	4352.67	6082.11	-0.48272	0.0809213	0.500676	4385.22	6130.66	-0.483351	0.207468	0.999936	AT1G29670	NC_003070.9	10375599	10377871	+	1490	protein_coding	GDSL-like Lipase/Acylhydrolase superfamily protein && sp|Q9C7N4|GDL15_ARATH GDSL esterase/lipase At1g29670 OS=Arabidopsis thaliana OX=3702 GN=At1g29670 PE=2 SV=1 && PF00657:GDSL-like Lipase/Acylhydrolase	ERF
822402	4051	5146	4218	5048	5924	5424	4694	5477	5152	117.351	157.038	125.014	143.559	181.564	134.68	148.143	131.78	154.608	5443.16	5139.84	0.0826863	0.648318	0.980677	4983.13	4579.98	0.121668	0.525897	0.877536	5313.13	4613.9	0.203523	0.359926	0.999936	MDAR4	NC_003074.8	10315010	10318154	+	1979	protein_coding	monodehydroascorbate reductase 4 && sp|Q9LK94|MDAR4_ARATH Monodehydroascorbate reductase 4, peroxisomal OS=Arabidopsis thaliana OX=3702 GN=MDAR4 PE=1 SV=1 && PF07992:Pyridine nucleotide-disulphide oxidoreductase	G2-like
816723	4067	4886	4907	4731	4638	5283	5303	6214	5039	187.726	237.582	231.735	214.381	226.501	209.02	266.676	238.232	240.949	4827.74	5536.88	-0.197706	0.166557	0.773298	5367.43	4727.44	0.183143	0.30239	0.767394	4712.47	4763.07	-0.0154178	0.933498	0.999936	MGP1	NC_003071.7	9320190	9322867	-	1242	protein_coding	MALE GAMETOPHYTE DEFECTIVE 1 && sp|Q9SJ12|ATP7_ARATH Probable ATP synthase 24 kDa subunit, mitochondrial OS=Arabidopsis thaliana OX=3702 GN=At2g21870 PE=1 SV=1 && PF15704:Mitochondrial ATP synthase subunit	C3H
830769	3779	4444	4869	4608	5122	5506	4534	6320	5882	94.6461	117.249	124.764	113.298	135.723	118.2	123.714	131.469	152.609	5028.13	5579.31	-0.150121	0.370767	0.907132	5408.96	4463.79	0.277088	0.149714	0.628444	4907.37	4497.72	0.125732	0.529722	0.999936	AT5G08680	NC_003076.8	2821739	2825039	+	2289	protein_coding	ATP synthase alpha/beta family protein && sp|Q9C5A9|ATPBO_ARATH ATP synthase subunit beta-3, mitochondrial OS=Arabidopsis thaliana OX=3702 GN=At5g08680 PE=1 SV=1 && PF02874:ATP synthase alpha/beta family, beta-barrel domain|PF00006:ATP synthase alpha/beta family, nucleotide-binding domain|PF11421:ATP synthase F1 beta subunit	bHLH
829932	7579	7268	3768	4968	5924	3357	3294	4893	3966	197.857	199.878	100.641	127.322	163.623	75.1185	93.686	106.095	107.256	4807.99	4030.21	0.254404	0.3442	0.895461	3906.63	6346.69	-0.700048	0.011725	0.223487	4695.71	6388.78	-0.444277	0.216864	0.999936	SQE3	NC_003075.7	17743738	17746697	+	2196	protein_coding	squalene epoxidase 3 && sp|Q8VYH2|ERG16_ARATH Squalene epoxidase 3 OS=Arabidopsis thaliana OX=3702 GN=SQE3 PE=1 SV=1 && PF08491:Squalene epoxidase	-
824459	4843	4792	4551	5443	4493	5794	4157	6322	4578	135.966	141.724	130.722	150.016	133.457	139.428	127.147	147.418	133.144	5164.15	4976.41	0.0533141	0.720861	0.990081	4823.34	4832.66	-0.00266539	0.986624	0.997465	5041.53	4867.56	0.0506815	0.754744	0.999936	FBA8	NC_003074.8	19626748	19629204	-	2042	protein_coding	Aldolase superfamily protein && sp|Q9LF98|ALFC8_ARATH Fructose-bisphosphate aldolase 8, cytosolic OS=Arabidopsis thaliana OX=3702 GN=FBA8 PE=1 SV=1 && PF00274:Fructose-bisphosphate aldolase class-I	ERF
830047	4206	4312	4745	4647	4668	5113	5649	6565	5029	135.235	146.053	156.092	146.682	158.796	140.913	197.881	175.321	167.507	4760.45	5762.4	-0.275591	0.0717148	0.596236	5585.82	4517.9	0.306073	0.0662358	0.465195	4646.85	4551.45	0.0298712	0.860263	0.999936	VHA-C3	NC_003075.7	18147027	18149315	+	1783	protein_coding	vacuolar-type H[+]-ATPase C3 && sp|P0DH92|VATL1_ARATH V-type proton ATPase subunit c1 OS=Arabidopsis thaliana OX=3702 GN=VHA-c1 PE=2 SV=1 && PF00137:ATP synthase subunit C	C2H2
842905	6868	5803	4494	4913	4521	4835	4323	5135	3829	172.237	153.306	115.306	120.956	119.955	103.932	118.112	106.958	99.4743	4714.37	4434.47	0.0882594	0.577239	0.96805	4298.46	5842.34	-0.442756	0.0358024	0.361366	4602.78	5882.05	-0.353869	0.109407	0.943201	cICDH	NC_003070.9	24538886	24542712	+	2286	protein_coding	cytosolic NADP+-dependent isocitrate dehydrogenase && sp|Q9SRZ6|ICDHC_ARATH Cytosolic isocitrate dehydrogenase [NADP] OS=Arabidopsis thaliana OX=3702 GN=CICDH PE=1 SV=1 && PF00180:Isocitrate/isopropylmalate dehydrogenase	HB-other
823636	4469	4166	4502	4746	5832	4540	4555	6578	5299	137.669	135.193	141.891	143.528	190.078	119.877	152.871	168.306	169.102	5048.27	5453.71	-0.111626	0.588345	0.970044	5286.5	4472.18	0.241381	0.112403	0.569065	4928.31	4504.72	0.129531	0.569831	0.999936	scpl48	NC_003074.8	16466144	16468989	+	1861	protein_coding	serine carboxypeptidase-like 48 && sp|Q56WF8|SCP48_ARATH Serine carboxypeptidase-like 48 OS=Arabidopsis thaliana OX=3702 GN=SCPL48 PE=2 SV=2 && PF00450:Serine carboxypeptidase	ERF
831024	4671	4123	3848	4719	5771	5786	3837	5655	6141	149.265	138.795	125.808	148.041	195.114	158.483	133.583	150.093	203.291	5383.75	5221.76	0.0440385	0.83818	0.997869	5062.97	4303.1	0.234586	0.279541	0.751721	5254.1	4333.42	0.277869	0.16188	0.999936	ASP3	NC_003076.8	3684946	3687854	-	1794	protein_coding	aspartate aminotransferase 3 && sp|P46644|AAT3_ARATH Aspartate aminotransferase 3, chloroplastic OS=Arabidopsis thaliana OX=3702 GN=ASP3 PE=1 SV=1 && PF00155:Aminotransferase class I and II	-
843395	4517	6172	4261	4641	6134	3700	4446	5372	5292	106.346	153.077	102.638	107.268	152.794	74.6673	114.039	105.048	129.069	4875.66	5067.08	-0.0556697	0.830187	0.997194	4912.75	5109.19	-0.056588	0.798403	0.957841	4760.63	5146.68	-0.112579	0.716283	0.999936	AOAT2	NC_003070.9	26612359	26616071	+	2435	protein_coding	alanine-2-oxoglutarate aminotransferase 2 && sp|Q9S7E9|GGT2_ARATH Glutamate--glyoxylate aminotransferase 2 OS=Arabidopsis thaliana OX=3702 GN=GGAT2 PE=1 SV=1 && PF00155:Aminotransferase class I and II	-
817484	4828	2560	3025	1710	3619	9061	3750	9192	6649	202.326	113.015	129.699	70.3503	160.459	325.475	171.21	319.945	288.65	4556.16	6376.93	-0.485028	0.457046	0.932791	6180.04	3529.46	0.808215	0.00773474	0.18229	4437.16	3552.55	0.320842	0.492901	0.999936	SAG13	NC_003071.7	12600914	12602556	+	1368	protein_coding	senescence-associated gene 13 && sp|Q9ZW18|SAG13_ARATH Senescence-associated protein 13 OS=Arabidopsis thaliana OX=3702 GN=SAG13 PE=1 SV=1 && PF00106:short chain dehydrogenase	MYB_related
842035	4914	6252	4284	4707	4675	6217	3477	5643	4199	109.616	146.916	97.7717	103.078	110.334	118.871	84.4997	104.551	97.0319	5108.04	4394.78	0.216869	0.181416	0.786916	4259.63	5277.3	-0.308964	0.154873	0.634961	4984.78	5315.52	-0.0926327	0.677102	0.999936	CSLE1	NC_003070.9	20876440	20879482	+	2570	protein_coding	cellulose synthase like E1 && sp|Q8VZK9|CSLE1_ARATH Cellulose synthase-like protein E1 OS=Arabidopsis thaliana OX=3702 GN=CSLE1 PE=2 SV=1 && PF03552:Cellulose synthase	G2-like
821815	6227	4227	4877	4406	5436	5651	3774	5273	4435	163.38	116.832	130.918	113.488	150.9	127.087	107.878	114.91	120.544	5117.25	4483.99	0.190494	0.269146	0.8508	4346.7	5206.36	-0.260369	0.180297	0.662128	4993.69	5242.24	-0.0701446	0.751861	0.999936	AT3G22440	NC_003074.8	7959753	7962371	+	2185	protein_coding	FRIGIDA-like protein && sp|Q9LUV4|FRL4A_ARATH FRIGIDA-like protein 4a OS=Arabidopsis thaliana OX=3702 GN=FRL4A PE=2 SV=1 && PF07899:Frigida-like protein	GRF
819647	5553	6072	4218	4687	5588	3880	4102	5201	4917	146.501	168.754	113.853	121.392	155.976	87.7405	117.901	113.967	134.382	4745.51	4756.93	-0.00359147	0.987555	0.999861	4611.84	5404.89	-0.228946	0.273146	0.746848	4633.64	5443.02	-0.232362	0.402257	0.999936	ZDS	NC_003074.8	1342455	1346387	+	2173	protein_coding	zeta-carotene desaturase && sp|Q38893|ZDS_ARATH Zeta-carotene desaturase, chloroplastic/chromoplastic OS=Arabidopsis thaliana OX=3702 GN=ZDS1 PE=1 SV=3 && PF01593:Flavin containing amine oxidoreductase	-
828053	4484	3210	1787	3258	3727	9882	5505	7259	5053	265.559	200.268	108.279	189.422	233.531	501.646	355.194	357.069	310.01	5356.12	5914.84	-0.143044	0.659064	0.980902	5732.96	3223.48	0.83066	0.00643851	0.167595	5219.74	3243.68	0.686409	0.10279	0.928248	SAG21	NC_003075.7	1046042	1047105	-	968	protein_coding	senescence-associated gene 21 && sp|Q93WF6|SAG21_ARATH Protein SENESCENCE-ASSOCIATED GENE 21, mitochondrial OS=Arabidopsis thaliana OX=3702 GN=SAG21 PE=2 SV=1 && PF03242:Late embryogenesis abundant protein	-
827397	6149	5222	4562	5164	4854	5947	3513	4348	4366	68.9042	61.6436	52.3024	56.8083	57.5479	57.1209	42.8875	40.4678	50.6821	5246.9	4098.67	0.356421	0.0236418	0.37991	3973.87	5422.24	-0.448428	0.0218291	0.294199	5121.46	5459.78	-0.0923015	0.618945	0.999936	SNC1	NC_003075.7	9500271	9505972	-	5116	protein_coding	TIR-NBS-LRR class disease resistance protein && sp|O23530|SNC1_ARATH Protein SUPPRESSOR OF npr1-1, CONSTITUTIVE 1 OS=Arabidopsis thaliana OX=3702 GN=SNC1 PE=1 SV=5 && PF07725:Leucine Rich Repeat|PF00931:NB-ARC domain|PF01582:TIR domain	NF-YA
843181	5201	3521	5912	4394	6099	4700	5440	4516	4290	113.934	81.2539	132.503	94.4957	141.356	88.2515	129.831	82.1677	97.3543	5074.42	4838.58	0.0686822	0.784169	0.995617	4691.43	4967.44	-0.0826127	0.748779	0.947105	4952.88	5003.89	-0.01488	0.957759	0.999936	BBX14	NC_003070.9	25708175	25710989	-	2617	protein_coding	B-box type zinc finger protein with CCT domain-containing protein && sp|Q8LG76|COL6_ARATH Zinc finger protein CONSTANS-LIKE 6 OS=Arabidopsis thaliana OX=3702 GN=COL6 PE=2 SV=2 && PF06203:CCT motif|PF00643:B-box zinc finger	CO-like
831684	7290	3667	3763	6260	5368	6371	3577	3935	3801	237.323	125.757	125.335	200.065	184.89	177.777	126.865	106.399	128.186	5926.09	3804.4	0.63958	4.85971e-05	0.00673234	3688.54	4987.47	-0.43535	0.122342	0.585099	5785.7	5018.91	0.205081	0.481831	0.999936	AT5G01750	NC_003076.8	289717	291604	+	1761	protein_coding	LURP-one-like protein (DUF567) && sp|Q9LZX1|LOR15_ARATH Protein LURP-one-related 15 OS=Arabidopsis thaliana OX=3702 GN=At5g01750 PE=1 SV=1 && PF04525:LURP-one-related	-
823860	4185	6640	4213	5345	4606	4078	5086	5826	3876	210.088	351.143	216.382	263.413	244.635	175.472	278.159	242.916	201.567	4667.33	4932.65	-0.0798518	0.711607	0.987832	4781.02	5146.21	-0.106175	0.679626	0.928867	4558.64	5184.53	-0.18565	0.514373	0.999936	AT3G47070	NC_003074.8	17336592	17337733	-	1142	protein_coding	thylakoid soluble phosphoprotein && - && PF11493:Thylakoid soluble phosphoprotein TSP9	-
830165	4691	3798	4427	4511	4520	5562	4825	7082	4429	178.098	151.901	171.961	168.132	181.561	181.001	199.574	223.321	174.193	4793.18	5389.23	-0.169215	0.298843	0.873688	5222.9	4391.89	0.250085	0.165931	0.647096	4678	4423.35	0.0807306	0.631784	0.999936	AT4G40040	NC_003075.7	18557149	18558945	-	1510	protein_coding	Histone superfamily protein && sp|P59169|H33_ARATH Histone H3.3 OS=Arabidopsis thaliana OX=3702 GN=HTR4 PE=1 SV=2 && PF00125:Core histone H2A/H2B/H3/H4	B3
817950	7227	1006	4412	3878	4512	9501	6410	4244	2640	370.254	54.2937	231.261	195.044	244.568	417.222	357.776	180.591	140.112	5737.33	4537.47	0.338634	0.352053	0.89789	4398.67	4254.14	0.0481705	0.95259	0.990648	5593.21	4280.18	0.386009	0.473464	0.999936	AT2G33830	NC_003071.7	14308754	14310608	-	1119	protein_coding	Dormancy/auxin associated family protein && sp|P93017|DRMH1_ARATH Dormancy-associated protein homolog 1 OS=Arabidopsis thaliana OX=3702 GN=DRMH1 PE=1 SV=1 && PF05564:Dormancy/auxin associated protein	-
820076	5392	4551	4043	5872	3612	5792	4173	6108	4276	211.723	188.25	162.423	226.354	150.057	194.941	178.517	199.204	173.935	4987.05	4814.25	0.0508775	0.794986	0.995635	4666.09	4759.29	-0.0284627	0.876203	0.974311	4869.78	4792.28	0.0231847	0.920158	0.999936	AT3G09200	NC_003074.8	2823088	2825241	-	1460	protein_coding	Ribosomal protein L10 family protein && sp|Q42112|RLA02_ARATH 60S acidic ribosomal protein P0-2 OS=Arabidopsis thaliana OX=3702 GN=RPP0B PE=1 SV=2 && PF17777:Insertion domain in 60S ribosomal protein L10P|PF00466:Ribosomal protein L10|PF00428:60s Acidic ribosomal protein	-
819392	5841	5302	3386	4294	5971	4209	3440	5669	5545	66.1641	63.2682	39.2417	47.7509	71.5601	40.8668	42.4527	53.3361	65.0679	4849.84	4866.08	-0.00496761	0.984551	0.999861	4717.58	4949.6	-0.0692448	0.793891	0.955816	4734.17	4982.88	-0.0739557	0.807074	0.999936	ABCC4	NC_003071.7	19574666	19580615	+	5061	protein_coding	multidrug resistance-associated protein 4 && sp|Q7DM58|AB4C_ARATH ABC transporter C family member 4 OS=Arabidopsis thaliana OX=3702 GN=ABCC4 PE=1 SV=2 && PF00005:ABC transporter|PF00664:ABC transporter transmembrane region	LBD
842545	4640	3021	5707	4391	2690	4268	8769	3865	6231	325.189	223.038	409.215	302.111	199.462	256.389	669.546	224.982	452.383	3706.65	6584.22	-0.828751	0.0143787	0.304917	6386.7	4535.97	0.493548	0.179775	0.661223	3619.58	4569.68	-0.336249	0.23711	0.999936	AT1G62480	NC_003070.9	23128651	23129759	+	818	protein_coding	Vacuolar calcium-binding protein-like protein && - && -	-
835860	8473	2368	12435	3083	760	2814	9511	1406	2714	305.5	89.9428	458.718	109.127	28.9919	86.9671	373.605	42.1055	101.371	2138.32	4912.56	-1.19995	0.215527	0.813178	4765.69	7861.75	-0.722202	0.479145	0.860815	2088.93	7921.42	-1.92297	0.0164342	0.510119	TCH4	NC_003076.8	23307006	23308680	-	1590	protein_coding	Xyloglucan endotransglucosylase/hydrolase family protein && sp|Q38857|XTH22_ARATH Xyloglucan endotransglucosylase/hydrolase protein 22 OS=Arabidopsis thaliana OX=3702 GN=XTH22 PE=1 SV=1 && PF00722:Glycosyl hydrolases family 16|PF06955:Xyloglucan endo-transglycosylase (XET) C-terminus	GRAS
818520	5695	6090	3539	4565	4808	5529	2271	6816	4055	132.02	148.722	83.9369	103.89	117.924	109.863	57.3557	131.237	97.3797	4906.3	4227.75	0.214526	0.43883	0.927922	4096.22	5228.71	-0.352004	0.279183	0.751476	4788.46	5264.64	-0.136778	0.593346	0.999936	ABCG1	NC_003071.7	16430085	16432751	-	2473	protein_coding	ABC-2 type transporter family protein && sp|O80946|AB1G_ARATH ABC transporter G family member 1 OS=Arabidopsis thaliana OX=3702 GN=ABCG1 PE=2 SV=1 && PF01061:ABC-2 type transporter|PF00005:ABC transporter	MYB_related
829489	5406	4791	4235	5247	4491	5081	4241	5357	4480	143.414	133.892	114.946	136.651	126.052	115.537	122.574	118.037	123.119	4887.85	4698.14	0.057086	0.695901	0.986237	4554.38	4912.99	-0.109384	0.520044	0.877536	4772.42	4947.36	-0.0519886	0.781364	0.999936	DHS2	NC_003075.7	16116371	16118825	+	2161	protein_coding	3-deoxy-d-arabino-heptulosonate 7-phosphate synthase && sp|Q00218|AROG_ARATH Phospho-2-dehydro-3-deoxyheptonate aldolase 2, chloroplastic OS=Arabidopsis thaliana OX=3702 GN=DHS2 PE=2 SV=2 && -	-
831252	4145	5095	5043	4547	4086	5332	4051	5852	5164	139.945	181.213	174.2	150.71	145.956	154.305	149.007	164.103	180.614	4579.74	5010.97	-0.129816	0.390422	0.914315	4857.72	4872.67	-0.004396	0.981318	0.996576	4470.19	4909.45	-0.135178	0.469426	0.999936	PHT3%3B1	NC_003076.8	4530643	4533119	-	1698	protein_coding	phosphate transporter 3%3B1 && sp|Q9FMU6|MPCP3_ARATH Mitochondrial phosphate carrier protein 3, mitochondrial OS=Arabidopsis thaliana OX=3702 GN=MPT3 PE=1 SV=1 && PF00153:Mitochondrial carrier protein	ERF
820288	6069	6757	4387	5517	3799	5348	3211	4869	3252	166.552	195.343	123.176	148.635	110.304	125.8	96.0031	110.982	92.4515	4805.33	3739	0.361884	0.0447864	0.500685	3623.75	5873.97	-0.696745	0.0017565	0.0836994	4692.27	5915.2	-0.334112	0.172989	0.999936	FAD7	NC_003074.8	3499537	3502452	+	2089	protein_coding	fatty acid desaturase 7 && sp|P46310|FAD3C_ARATH sn-2 acyl-lipid omega-3 desaturase (ferredoxin), chloroplastic OS=Arabidopsis thaliana OX=3702 GN=FAD7 PE=1 SV=1 && PF00487:Fatty acid desaturase|PF11960:Domain of unknown function (DUF3474)	HSF
832376	6686	5774	3939	5756	4691	4481	3712	4570	3583	213.775	194.482	128.855	180.674	158.689	122.807	129.304	121.363	118.677	4954.66	3958.26	0.323843	0.0860266	0.630155	3836.97	5583.69	-0.541272	0.018515	0.274991	4839.3	5621.17	-0.216131	0.419886	0.999936	HCF136	NC_003076.8	7778017	7780907	+	1793	protein_coding	photosystem II stability/assembly factor%2C chloroplast (HCF136) && sp|O82660|P2SAF_ARATH Photosystem II stability/assembly factor HCF136, chloroplastic OS=Arabidopsis thaliana OX=3702 GN=HCF136 PE=1 SV=1 && PF14870:Photosynthesis system II assembly factor YCF48	-
821723	3836	4649	4207	4187	5095	5404	3740	5988	6049	99.2833	126.756	111.403	106.386	139.518	119.886	105.458	128.724	162.185	4847.12	5247.75	-0.11463	0.589614	0.970742	5087.77	4330.54	0.23252	0.292761	0.760948	4730.06	4362.77	0.116596	0.569566	0.999936	AT3G21690	NC_003074.8	7638584	7642389	+	2215	protein_coding	MATE efflux family protein && sp|Q9LVD9|DTX40_ARATH Protein DETOXIFICATION 40 OS=Arabidopsis thaliana OX=3702 GN=DTX40 PE=1 SV=1 && PF01554:MatE	B3
816358	3921	3162	4375	4306	5415	6645	5282	5768	4112	132.539	112.595	151.303	142.891	193.657	192.529	194.516	161.939	143.989	5368.63	5073.02	0.0817666	0.68547	0.985763	4917.4	3894.92	0.336231	0.101683	0.546607	5237.57	3923.57	0.416725	0.060723	0.819091	GUT15	NC_003071.7	7994941	7997239	-	1696	ncRNA	GUT15 (GENE WITH UNSTABLE TRANSCRIPT 15)%3B other RNA && - && -	-
844293	3584	4903	4303	4067	5047	4841	4380	6145	5551	109.816	158.26	134.894	122.337	163.614	127.142	146.212	156.386	176.197	4623.73	5354.53	-0.211811	0.25106	0.838093	5190.9	4368	0.249044	0.220345	0.703222	4512.55	4401.04	0.0360594	0.876064	0.999936	PGK	NC_003070.9	29924023	29926636	-	1871	protein_coding	phosphoglycerate kinase && sp|Q9SAJ4|PGKY3_ARATH Phosphoglycerate kinase 3, cytosolic OS=Arabidopsis thaliana OX=3702 GN=PGK3 PE=1 SV=1 && PF00162:Phosphoglycerate kinase	NAC
822359	5775	5445	3572	4181	4163	3548	4987	5783	5342	125.027	124.183	79.1207	88.8624	95.3562	65.8406	117.626	103.989	119.809	3959.96	5403.75	-0.448584	0.0197397	0.353779	5238.93	5040.64	0.0556216	0.808617	0.9605	3866.87	5074.92	-0.392311	0.139488	0.998432	SDH2-1	NC_003074.8	10129610	10132882	-	2648	protein_coding	succinate dehydrogenase 2-1 && sp|Q8LBZ7|SDHB1_ARATH Succinate dehydrogenase [ubiquinone] iron-sulfur subunit 1, mitochondrial OS=Arabidopsis thaliana OX=3702 GN=SDH2-1 PE=1 SV=2 && PF13085:2Fe-2S iron-sulfur cluster binding domain|PF13534:4Fe-4S dicluster domain	BBR-BPC
831468	9378	4136	3283	4932	4741	5497	4024	3943	2856	345.519	160.529	123.754	178.389	184.808	173.598	161.522	120.661	109.006	4995.57	3638.09	0.457586	0.0179301	0.337887	3526.64	5685.17	-0.688966	0.0546594	0.431946	4876.35	5718.42	-0.229845	0.525791	0.999936	AT5G16110	NC_003076.8	5260522	5262840	-	1556	protein_coding	hypothetical protein && - && -	-
828409	3794	3988	4807	4296	5000	5260	4354	6088	5157	78.1267	86.5103	101.275	86.8462	108.933	92.842	97.6793	104.125	110.009	4806.75	5188.76	-0.110429	0.498728	0.947876	5029.93	4288.1	0.230217	0.196189	0.677563	4691.08	4320.51	0.118671	0.556251	0.999936	GSH1	NC_003075.7	12102135	12107695	-	2784	protein_coding	glutamate-cysteine ligase && sp|P46309|GSH1_ARATH Glutamate--cysteine ligase, chloroplastic OS=Arabidopsis thaliana OX=3702 GN=GSH1 PE=1 SV=2 && PF04107:Glutamate-cysteine ligase family 2(GCS2)	-
841812	3898	4158	4084	4143	5215	5312	4068	6391	5416	112.635	126.568	120.737	117.525	159.431	131.566	128.063	153.383	162.121	4848.93	5260.26	-0.117594	0.534315	0.956817	5099.11	4137.61	0.301523	0.0866651	0.517242	4731.82	4168.05	0.18297	0.354706	0.999936	RPT1A	NC_003070.9	20065394	20068500	-	1984	protein_coding	regulatory particle triple-A 1A && sp|Q9SSB5|PRS7A_ARATH 26S proteasome regulatory subunit 7 homolog A OS=Arabidopsis thaliana OX=3702 GN=RPT1A PE=1 SV=1 && PF00004:ATPase family associated with various cellular activities (AAA)|PF17862:AAA+ lid domain	WRKY
815980	5121	4695	4218	4574	4920	5788	4031	4817	4489	142.584	137.709	120.156	125.025	144.934	138.134	122.276	111.396	129.478	5026.27	4469.18	0.169566	0.271458	0.852198	4332.87	4778.63	-0.14137	0.408901	0.832004	4905.2	4812.37	0.0275464	0.876628	0.999936	AT2G14910	NC_003071.7	6406389	6409167	-	2059	protein_coding	MAR-binding filament-like protein && - && PF05542:Protein of unknown function (DUF760)	HRT-like
832226	4170	3638	3605	4173	5119	6785	5861	5728	3572	265.623	244.119	234.941	260.953	344.987	370.455	406.736	303.048	235.706	5257.61	5086.03	0.0479447	0.843268	0.998071	4929.75	3884.02	0.343901	0.143466	0.617512	5128.88	3911.56	0.390927	0.060279	0.819091	AT5G21020	NC_003076.8	7138762	7139661	+	900	protein_coding	transmembrane protein && - && -	-
827061	4621	6011	4201	4790	5346	4099	4014	4755	4774	109.741	150.38	102.073	111.674	134.324	83.4389	103.854	93.7917	117.448	4756.51	4546.33	0.0651228	0.762387	0.993551	4407.94	5067.16	-0.201116	0.355199	0.803573	4644.36	5104.08	-0.136254	0.605883	0.999936	PDS3	NC_003075.7	8190190	8195320	-	2414	protein_coding	phytoene desaturase 3 && sp|Q07356|PDS_ARATH 15-cis-phytoene desaturase, chloroplastic/chromoplastic OS=Arabidopsis thaliana OX=3702 GN=PDS PE=1 SV=1 && PF01593:Flavin containing amine oxidoreductase	bHLH
835878	5074	4570	4510	4455	4373	6223	2964	5664	4725	74.1109	70.3167	67.3959	63.8798	67.5772	77.9091	47.1652	68.7123	71.4931	4915.49	4396.02	0.161068	0.441039	0.927922	4261.11	4818.01	-0.177099	0.406675	0.830757	4796.46	4852.38	-0.0166494	0.924296	0.999936	AT5G57710	NC_003076.8	23384255	23388465	+	3925	protein_coding	Double Clp-N motif-containing P-loop nucleoside triphosphate hydrolases superfamily protein && sp|Q9FHH2|SMAX1_ARATH Protein SUPPRESSOR OF MAX2 1 OS=Arabidopsis thaliana OX=3702 GN=SMAX1 PE=1 SV=1 && -	ARF
836896	3586	4770	3794	4799	4681	5016	4552	6623	4715	319.721	448.012	346.085	420.045	441.558	383.331	442.155	490.45	435.484	4787.59	5258.15	-0.135445	0.366518	0.904716	5096.4	4149.82	0.296525	0.132163	0.602477	4673.75	4180.67	0.160832	0.442995	0.999936	WIH1	NC_003076.8	26959533	26960399	-	643	protein_coding	cysteine-rich TM module stress tolerance protein && sp|Q9FJW3|WIH1_ARATH Cysteine-rich and transmembrane domain-containing protein WIH1 OS=Arabidopsis thaliana OX=3702 GN=WIH1 PE=2 SV=1 && -	-
824318	5926	4077	6876	4695	3350	4830	4539	3753	4430	106.465	77.1606	126.388	82.8065	63.6764	74.3786	88.8417	56.0019	82.4477	4213.98	4334.76	-0.0405225	0.853786	0.998958	4203.6	5730.05	-0.447089	0.0865832	0.517148	4114.38	5772.27	-0.488453	0.0472146	0.761981	FER	NC_003074.8	19117584	19120949	-	3191	protein_coding	Malectin/receptor-like protein kinase family protein && sp|Q9SCZ4|FERON_ARATH Receptor-like protein kinase FERONIA OS=Arabidopsis thaliana OX=3702 GN=FER PE=1 SV=1 && PF07714:Protein tyrosine kinase|PF12819:Malectin-like domain	Dof
843048	4841	4786	4334	4988	5496	4757	4282	4715	4262	181.985	189.533	166.692	184.082	218.594	153.282	175.372	147.219	165.976	5071.1	4453.22	0.187416	0.321312	0.883566	4317.37	4756.45	-0.139857	0.405998	0.829962	4950.88	4790.56	0.0473804	0.819822	0.999936	AT1G67280	NC_003070.9	25188238	25190694	-	1525	protein_coding	Glyoxalase/Bleomycin resistance protein/Dioxygenase superfamily protein && sp|Q8W593|LGUC_ARATH Probable lactoylglutathione lyase, chloroplastic OS=Arabidopsis thaliana OX=3702 GN=At1g67280 PE=1 SV=1 && PF00903:Glyoxalase/Bleomycin resistance protein/Dioxygenase superfamily	-
836884	6177	3650	5142	6045	2307	5280	5383	3941	4490	142.159	88.4914	121.075	136.577	56.1739	104.157	134.969	75.3327	107.047	4419.82	4724.53	-0.0960155	0.764605	0.993621	4581.54	5077.29	-0.148395	0.587555	0.902323	4317.57	5112.41	-0.243746	0.476025	0.999936	BT4	NC_003076.8	26930539	26933352	-	2491	protein_coding	BTB and TAZ domain protein 4 && sp|Q9FJX5|BT4_ARATH BTB/POZ and TAZ domain-containing protein 4 OS=Arabidopsis thaliana OX=3702 GN=BT4 PE=1 SV=1 && PF00651:BTB/POZ domain|PF02135:TAZ zinc finger	C2H2
822424	3423	4865	2378	5088	5084	5822	3638	7949	4146	154.516	231.345	109.826	225.475	242.808	225.266	178.913	298.03	193.877	5268.26	5092.8	0.0486354	0.82798	0.996644	4934.23	3649.54	0.435251	0.160971	0.64238	5142.25	3675.47	0.48449	0.0941129	0.909559	SWEET4	NC_003074.8	10408073	10409977	-	1270	protein_coding	Nodulin MtN3 family protein && sp|Q944M5|SWET4_ARATH Bidirectional sugar transporter SWEET4 OS=Arabidopsis thaliana OX=3702 GN=SWEET4 PE=1 SV=1 && PF03083:Sugar efflux transporter for intercellular exchange	DBB
832593	4859	4793	5005	4636	5003	4153	3761	5192	4970	136.148	141.476	143.481	127.524	148.315	99.7434	114.81	120.831	144.262	4596.04	4645.94	-0.0157097	0.938275	0.999861	4504.21	4991.99	-0.148365	0.388612	0.823033	4487.49	5028.53	-0.164358	0.440156	0.999936	KNAT3	NC_003076.8	8735944	8738601	+	2046	protein_coding	homeobox protein knotted-1-like 3 && sp|P48000|KNAT3_ARATH Homeobox protein knotted-1-like 3 OS=Arabidopsis thaliana OX=3702 GN=KNAT3 PE=1 SV=1 && PF03791:KNOX2 domain|PF03789:ELK domain|PF03790:KNOX1 domain|PF05920:Homeobox KN domain	TALE
834571	5269	3952	4112	4377	4560	5409	5586	4703	4399	143.43	113.329	114.523	116.97	131.331	126.208	165.663	106.333	124.05	4717.76	4985	-0.0793254	0.696966	0.986237	4833.34	4531.86	0.0927579	0.684652	0.930088	4604.33	4563.24	0.0128926	0.945629	0.999936	AT5G45350	NC_003076.8	18381799	18384069	-	2106	protein_coding	proline-rich family protein && - && -	-
832290	3142	5872	3701	3438	5489	3955	4514	5883	6279	73.6413	144.981	88.7481	79.1052	136.112	79.4544	115.263	114.523	152.453	4312.79	5588.28	-0.373889	0.14377	0.744775	5418.37	4356.33	0.314755	0.261949	0.740242	4208.88	4389.55	-0.0606869	0.856016	0.999936	NIT4	NC_003076.8	7379187	7382025	+	2446	protein_coding	nitrilase 4 && sp|P46011|NRL4_ARATH Bifunctional nitrilase/nitrile hydratase NIT4 OS=Arabidopsis thaliana OX=3702 GN=NIT4 PE=1 SV=1 && -	TCP
836618	4419	7397	4793	3351	5109	3580	3837	5179	4576	88.7028	156.415	98.4342	66.0347	108.502	61.596	83.9106	86.3453	95.1545	4035.07	4530.76	-0.167325	0.487423	0.944221	4392.27	5685.62	-0.372329	0.134409	0.604923	3938.27	5728.41	-0.540649	0.0893725	0.900583	ATH13	NC_003076.8	25948954	25953823	+	2856	protein_coding	ABC2 homolog 13 && sp|Q93Y08|AB1K8_ARATH Protein ACTIVITY OF BC1 COMPLEX KINASE 8, chloroplastic OS=Arabidopsis thaliana OX=3702 GN=ABC1K8 PE=2 SV=1 && PF03109:ABC1 family	B3
827728	4106	4276	4630	4136	5095	5606	5356	4590	4350	155.476	170.567	179.371	153.748	204.117	181.951	220.952	144.357	170.634	4889.48	4849.61	0.0119422	0.955449	0.999861	4702.08	4433.05	0.0848416	0.689672	0.93092	4771.04	4465.98	0.0953003	0.623941	0.999936	PP2-A1	NC_003075.7	10773804	10775942	+	1514	protein_coding	phloem protein 2-A1 && sp|O81865|P2A01_ARATH Protein PHLOEM PROTEIN 2-LIKE A1 OS=Arabidopsis thaliana OX=3702 GN=PP2A1 PE=2 SV=1 && PF14299:Phloem protein 2	GRAS
817440	5949	3935	3899	4599	4934	4570	4951	4930	4328	175.076	121.994	117.398	132.871	153.628	115.28	158.74	120.506	131.947	4681.27	4787.51	-0.0323625	0.864889	0.998958	4641.46	4680.44	-0.0121811	0.957635	0.992113	4570.09	4711.73	-0.0441339	0.854854	0.999936	CXIP4	NC_003071.7	12415668	12417615	-	1948	protein_coding	CAX interacting protein 4 && sp|Q84Y18|CXIP4_ARATH CAX-interacting protein 4 OS=Arabidopsis thaliana OX=3702 GN=CXIP4 PE=1 SV=2 && PF13917:Zinc knuckle	-
828616	4269	5241	4155	5286	4267	4287	4427	5635	4508	211.526	273.566	210.637	257.128	223.692	182.074	238.979	231.906	231.394	4585.79	4856.65	-0.0828842	0.641272	0.980462	4707.87	4664.59	0.0133424	0.941854	0.987956	4478.78	4698.78	-0.0692293	0.759516	0.999936	PMSR4	NC_003075.7	12898514	12900090	-	1157	protein_coding	peptide met sulfoxide reductase 4 && sp|P54150|MSRA4_ARATH Peptide methionine sulfoxide reductase A4, chloroplastic OS=Arabidopsis thaliana OX=3702 GN=MSR4 PE=1 SV=2 && PF01625:Peptide methionine sulfoxide reductase	-
818970	4014	2942	4731	3983	4420	6789	4735	5682	4768	69.7959	53.8897	84.1648	67.9903	81.3137	101.185	89.6983	82.0603	85.8853	4940.9	5077.24	-0.0391271	0.838595	0.997869	4921.96	3969.35	0.310264	0.141914	0.616389	4819.63	3998.72	0.269425	0.288783	0.999936	IQD14	NC_003071.7	18108119	18111831	+	3297	protein_coding	IQ-domain 14 && sp|Q8LPG9|IQD14_ARATH Protein IQ-DOMAIN 14 OS=Arabidopsis thaliana OX=3702 GN=IQD14 PE=1 SV=1 && PF13178:Protein of unknown function (DUF4005)	TCP
831587	3998	5767	4332	3543	4739	4281	5041	5608	4739	91.3511	138.813	101.271	79.4742	114.564	83.8441	125.487	106.429	112.173	4171.22	5160.05	-0.306981	0.120243	0.712382	5002.36	4818.4	0.054031	0.802649	0.959323	4070.73	4854.45	-0.254071	0.320814	0.999936	PSY	NC_003076.8	5659554	5662997	-	2509	protein_coding	PHYTOENE SYNTHASE && sp|P37271|PSY_ARATH Phytoene synthase, chloroplastic OS=Arabidopsis thaliana OX=3702 GN=PSY1 PE=1 SV=2 && PF00494:Squalene/phytoene synthase	-
843806	3747	3525	7426	4418	2975	3809	5137	6606	4384	236.055	233.937	478.641	273.237	198.292	205.683	352.575	345.659	286.109	3684.25	5354.12	-0.539307	0.00523868	0.176659	5189.33	4996.65	0.0545866	0.854231	0.970361	3598.27	5036.97	-0.485261	0.135728	0.990006	GASA6	NC_003070.9	28053030	28054149	+	910	protein_coding	Gibberellin-regulated family protein && sp|Q6NMQ7|GASA6_ARATH Gibberellin-regulated protein 6 OS=Arabidopsis thaliana OX=3702 GN=GASA6 PE=3 SV=1 && PF02704:Gibberellin regulated protein	ZF-HD
833471	4024	5297	4778	4892	4953	4863	3894	4748	4536	94.4678	130.998	114.762	112.745	123.022	97.8558	99.5941	92.5798	110.314	4872.66	4415.09	0.142238	0.396332	0.916356	4280.49	4813.4	-0.169319	0.386661	0.822159	4757.05	4849.7	-0.0278756	0.895747	0.999936	AT5G35170	NC_003076.8	13419080	13423882	+	2442	protein_coding	adenylate kinase family protein && sp|Q8VYL1|KAD5_ARATH Adenylate kinase 5, chloroplastic OS=Arabidopsis thaliana OX=3702 GN=At5g35170 PE=1 SV=1 && PF09353:Domain of unknown function (DUF1995)|PF00406:Adenylate kinase	-
834575	4749	4804	4117	4674	4307	4990	3916	5843	4575	203.478	216.835	180.477	196.602	195.245	183.262	182.797	207.937	203.066	4602.03	4749	-0.0455025	0.752374	0.991623	4603.25	4658.65	-0.0171762	0.919259	0.983929	4492.56	4691.95	-0.0626781	0.716048	0.999936	CLPP4	NC_003076.8	18396254	18398138	+	1338	protein_coding	CLP protease P4 && sp|Q94B60|CLPP4_ARATH ATP-dependent Clp protease proteolytic subunit 4, chloroplastic OS=Arabidopsis thaliana OX=3702 GN=CLPP4 PE=1 SV=1 && PF00574:Clp protease	SBP
837708	4757	4778	4023	4887	4303	5179	4375	5387	4284	165.782	175.413	143.443	167.198	158.659	154.706	166.11	155.931	154.663	4727.62	4687.12	0.0124342	0.927987	0.999554	4543.55	4620.39	-0.0242179	0.885416	0.976986	4615.29	4653.3	-0.011841	0.946303	0.999936	RBP45B	NC_003070.9	3914774	3918243	+	1645	protein_coding	RNA-binding (RRM/RBD/RNP motifs) family protein && sp|Q9SAB3|RB45B_ARATH Polyadenylate-binding protein RBP45B OS=Arabidopsis thaliana OX=3702 GN=RBP45B PE=1 SV=1 && PF00076:RNA recognition motif. (a.k.a. RRM, RBD, or RNP domain)	AP2
835527	4903	4464	3494	5087	5185	5046	4281	5183	4324	168.818	161.917	123.085	171.95	188.884	148.923	160.588	148.224	154.232	5076.26	4608.14	0.139514	0.384291	0.912053	4467.18	4380.04	0.0283781	0.882691	0.976368	4955.83	4410.32	0.168169	0.435197	0.999936	HL	NC_003076.8	22085998	22088094	+	1665	protein_coding	HAL2-like protein && sp|Q38945|DPNPH_ARATH PAP-specific phosphatase HAL2-like OS=Arabidopsis thaliana OX=3702 GN=AHL PE=2 SV=1 && PF00459:Inositol monophosphatase family	bHLH
831426	3726	5473	6014	4494	3667	5288	3557	5690	4041	71.4642	110.581	118.014	84.618	74.4124	86.9348	74.3261	90.6437	80.2906	4396.66	4381.95	0.00476043	0.976569	0.999861	4247.03	5194.04	-0.290307	0.214987	0.698627	4291.59	5234.92	-0.286595	0.243806	0.999936	AT5G02940	NC_003076.8	684474	689955	-	2989	protein_coding	ion channel POLLUX-like protein%2C putative (DUF1012) && sp|Q8VZM7|POLL1_ARATH Putative ion channel POLLUX-like 1 OS=Arabidopsis thaliana OX=3702 GN=At5g02940 PE=2 SV=1 && PF06241:Castor and Pollux, part of voltage-gated ion channel	FAR1
841757	3637	5934	4707	4881	3515	4256	4290	5721	5001	121.153	208.233	160.421	159.619	123.881	121.52	155.69	158.286	172.575	4167.41	5004.99	-0.264232	0.128697	0.722328	4851.97	4883.49	-0.00931863	0.96792	0.994007	4069.96	4920.97	-0.273914	0.294665	0.999936	mMDH1	NC_003070.9	19854615	19857146	-	1721	protein_coding	Lactate/malate dehydrogenase family protein && sp|Q9ZP06|MDHM1_ARATH Malate dehydrogenase 1, mitochondrial OS=Arabidopsis thaliana OX=3702 GN=At1g53240 PE=1 SV=1 && PF00056:lactate/malate dehydrogenase, NAD binding domain|PF02866:lactate/malate dehydrogenase, alpha/beta C-terminal domain	GRAS
837483	8357	3260	5346	4818	4352	5376	3191	3583	3628	93.7381	38.5207	61.3507	53.0538	51.6468	51.687	38.9946	33.3804	42.1564	4780.28	3498.72	0.450475	0.00438964	0.159294	3392.28	5736.29	-0.757947	0.0135024	0.239698	4666.29	5773.28	-0.307144	0.331385	0.999936	PHYA	NC_003070.9	3095160	3100819	-	5111	protein_coding	phytochrome A && sp|P14712|PHYA_ARATH Phytochrome A OS=Arabidopsis thaliana OX=3702 GN=PHYA PE=1 SV=2 && PF08446:PAS fold|PF00360:Phytochrome region|PF02518:Histidine kinase-, DNA gyrase B-, and HSP90-like ATPase|PF00989:PAS fold|PF01590:GAF domain	-
829330	3613	4392	4333	4383	5136	4456	4794	5667	5025	99.9654	128.013	122.658	119.052	150.347	105.678	144.508	130.231	144.028	4648.74	5186.19	-0.157927	0.395336	0.916033	5027.82	4208.85	0.256467	0.150869	0.630156	4538.02	4240.55	0.097725	0.66111	0.999936	ASP5	NC_003075.7	15470744	15473885	-	2072	protein_coding	aspartate aminotransferase 5 && sp|P46248|AAT5_ARATH Aspartate aminotransferase, chloroplastic OS=Arabidopsis thaliana OX=3702 GN=ASP5 PE=1 SV=2 && PF00155:Aminotransferase class I and II	-
817774	5785	4732	4800	3885	3919	6664	2795	4387	4831	208.32	179.508	176.846	137.342	149.311	205.693	109.653	131.213	180.217	4689.07	4006.89	0.226914	0.354251	0.898172	3885.07	5209.86	-0.423323	0.0665611	0.466442	4573.98	5246.46	-0.197792	0.380888	0.999936	AT2G32150	NC_003071.7	13658888	13660948	+	1592	protein_coding	Haloacid dehalogenase-like hydrolase (HAD) superfamily protein && sp|Q09893|YAI5_SCHPO Uncharacterized protein C24B11.05 OS=Schizosaccharomyces pombe (strain 972 / ATCC 24843) OX=284812 GN=SPAC24B11.05 PE=3 SV=1 && PF13419:Haloacid dehalogenase-like hydrolase	LBD
814770	3726	3237	3949	3738	4968	5525	4656	5825	6154	134.259	122.872	145.584	132.228	189.396	170.644	182.779	174.332	229.715	4686	5580.39	-0.251981	0.218588	0.8133	5410.7	3712.02	0.543528	0.00430415	0.136271	4571.85	3739.17	0.290023	0.171675	0.999936	GSTZ1	NC_003071.7	628730	631165	+	1591	protein_coding	glutathione S-transferase zeta 1 && sp|Q9ZVQ3|GSTZ1_ARATH Glutathione S-transferase Z1 OS=Arabidopsis thaliana OX=3702 GN=GSTZ1 PE=1 SV=1 && PF13409:Glutathione S-transferase, N-terminal domain|PF14497:Glutathione S-transferase, C-terminal domain	-
841829	4301	3501	5026	3679	5802	4462	4320	5831	4755	129.298	110.872	154.585	108.576	184.539	114.976	141.487	145.594	148.082	4656.63	4960.21	-0.0912533	0.692672	0.986237	4808.26	4360.62	0.140963	0.452221	0.850523	4544.17	4392.94	0.0487265	0.858842	0.999936	RAP2.12	NC_003070.9	20134844	20137013	+	1907	protein_coding	related to AP2 12 && sp|Q9SSA8|RA212_ARATH Ethylene-responsive transcription factor RAP2-12 OS=Arabidopsis thaliana OX=3702 GN=RAP2-12 PE=1 SV=1 && PF00847:AP2 domain	ERF
839407	4319	5153	4027	5223	3614	5673	4013	5576	4056	223.266	280.615	212.984	265.06	197.659	251.368	226.007	239.41	217.204	4735.13	4524.95	0.0655456	0.70546	0.986768	4385.9	4607.11	-0.0709133	0.700838	0.934663	4622.84	4640.65	-0.00546574	0.980036	0.999936	emb2386	NC_003070.9	607799	609534	-	1109	protein_coding	Ribosomal protein L19e family protein && sp|Q9SRX2|RL191_ARATH 60S ribosomal protein L19-1 OS=Arabidopsis thaliana OX=3702 GN=RPL19A PE=2 SV=1 && PF01280:Ribosomal protein L19e	-
837610	5001	4648	4748	4399	3877	4353	4150	6139	4268	139.581	136.662	135.584	120.534	114.487	104.14	126.192	142.314	123.403	4165.98	4811.66	-0.208075	0.175125	0.781024	4663.53	4901.55	-0.0717022	0.646826	0.920526	4067.41	4936.91	-0.27957	0.0883567	0.897485	ACLA-1	NC_003070.9	3535288	3538439	+	2054	protein_coding	ATP-citrate lyase A-1 && sp|Q9SGY2|ACLA1_ARATH ATP-citrate synthase alpha chain protein 1 OS=Arabidopsis thaliana OX=3702 GN=ACLA-1 PE=1 SV=1 && PF16114:ATP citrate lyase citrate-binding|PF08442:ATP-grasp domain	-
825489	5063	6569	4576	4516	3790	4597	3643	4825	3986	189.833	259.462	175.54	166.227	150.346	147.739	148.811	150.259	154.822	4245.39	4148.16	0.0334015	0.812496	0.996315	4021.15	5536.81	-0.461424	0.0253286	0.316187	4144.85	5577.13	-0.428192	0.0528284	0.792515	CSP41A	NC_003074.8	23326867	23328789	-	1529	protein_coding	chloroplast stem-loop binding protein of 41 kDa && sp|Q9LYA9|CP41A_ARATH Chloroplast stem-loop binding protein of 41 kDa a, chloroplastic OS=Arabidopsis thaliana OX=3702 GN=CSP41A PE=1 SV=1 && PF01370:NAD dependent epimerase/dehydratase family	-
832254	9420	4943	3035	4659	3803	5964	3225	3461	2931	328.489	181.581	108.281	159.495	140.309	178.264	122.521	100.242	105.88	4700.39	3229.3	0.541844	0.00178896	0.0888114	3130.64	5897.87	-0.913791	0.00901192	0.198881	4587.43	5932.61	-0.370969	0.315275	0.999936	AT5G21940	NC_003076.8	7249014	7250770	-	1644	protein_coding	hybrid signal transduction histidine kinase M-like protein && - && -	FAR1
825714	3527	6166	3235	5193	5468	4837	4305	4015	4644	123.367	227.199	115.769	178.318	202.353	145.019	164.051	116.643	168.273	5153.2	4398.02	0.228689	0.28587	0.8627	4264.8	4429.9	-0.0548562	0.853585	0.970349	5031.3	4462.71	0.172993	0.574418	0.999936	FIB	NC_003075.7	1931883	1933950	+	1639	protein_coding	fibrillin && sp|O81439|PAP1_ARATH Probable plastid-lipid-associated protein 1, chloroplastic OS=Arabidopsis thaliana OX=3702 GN=PAP1 PE=1 SV=1 && PF04755:PAP_fibrillin	-
834035	3434	3947	3766	4974	4335	6037	4795	5074	4957	157.999	191.307	177.28	224.669	211.024	238.084	240.355	193.903	236.267	5020.95	4993.55	0.00812068	0.960134	0.999861	4841.54	3801.44	0.348813	0.0564596	0.435441	4900.63	3829.67	0.355827	0.0436112	0.743241	GRXC2	NC_003076.8	16147347	16149256	-	1246	protein_coding	Glutaredoxin family protein && sp|Q9FNE2|GRXC2_ARATH Glutaredoxin-C2 OS=Arabidopsis thaliana OX=3702 GN=GRXC2 PE=3 SV=1 && PF00462:Glutaredoxin	MIKC_MADS
827230	5024	5281	5682	3695	5001	4873	3314	4686	3711	97.3037	107.747	112.592	70.2552	102.477	80.897	69.9269	75.381	74.4562	4491.69	3888.21	0.208012	0.272548	0.853045	3768.97	5447.03	-0.531234	0.000766819	0.0494454	4382.95	5487.53	-0.324322	0.130356	0.985683	CLA1	NC_003075.7	8883825	8887667	+	2960	protein_coding	Deoxyxylulose-5-phosphate synthase && sp|Q38854|DXS_ARATH 1-deoxy-D-xylulose-5-phosphate synthase, chloroplastic OS=Arabidopsis thaliana OX=3702 GN=DXS PE=1 SV=2 && PF02780:Transketolase, C-terminal domain|PF13292:1-deoxy-D-xylulose-5-phosphate synthase|PF02779:Transketolase, pyrimidine binding domain	-
816149	6603	5134	4199	4692	4024	5141	4087	3377	3926	129.771	106.292	84.4318	90.5268	83.6724	86.6042	87.5088	55.1246	79.9311	4549.6	3880.15	0.229893	0.26645	0.849428	3762.7	5419.87	-0.526676	0.0371217	0.366184	4441.31	5456.35	-0.296956	0.176167	0.999936	ADC1	NC_003071.7	7150514	7153430	-	2917	protein_coding	arginine decarboxylase 1 && sp|Q9SI64|SPE1_ARATH Arginine decarboxylase 1 OS=Arabidopsis thaliana OX=3702 GN=ADC1 PE=1 SV=1 && PF02784:Pyridoxal-dependent decarboxylase, pyridoxal binding domain	G2-like
838350	4541	5121	3649	4925	4626	6070	2645	5285	4292	42.2133	50.1491	34.7054	44.9457	45.498	48.3663	26.7877	40.8058	41.3321	5120.05	4015.38	0.350487	0.091288	0.646681	3892.01	4541.96	-0.222672	0.361566	0.808256	4997.12	4574.3	0.127588	0.537296	0.999936	NET1D	NC_003070.9	731554	738306	-	6167	protein_coding	kinase interacting (KIP1-like) family protein && sp|F4HZB5|NET1D_ARATH Protein NETWORKED 1D OS=Arabidopsis thaliana OX=3702 GN=NET1D PE=3 SV=1 && PF07765:KIP1-like protein	bHLH
839869	1445	2039	4174	3522	4446	11513	2774	7901	3313	67.735	100.687	200.181	162.076	220.497	462.583	141.665	307.614	160.878	6186.12	4461.11	0.471578	0.223803	0.819816	4320.99	2608.38	0.728325	0.0694083	0.471778	6027.99	2630.52	1.19639	0.00899078	0.39145	CAB3	NC_003070.9	10472280	10473502	-	1223	protein_coding	chlorophyll A/B binding protein 3 && sp|P0CJ48|CB1A_ARATH Chlorophyll a-b binding protein 2, chloroplastic OS=Arabidopsis thaliana OX=3702 GN=LHCB1.1 PE=1 SV=1 && PF00504:Chlorophyll A-B binding protein	SBP
816084	11968	2411	4425	7354	2916	3663	2989	2864	2483	253.27	53.749	95.8078	152.781	65.2888	66.444	68.9129	50.3402	54.4339	4604.29	2812.21	0.711343	0.0272375	0.401923	2726.42	6330.69	-1.21542	0.00609551	0.161341	4501.97	6365.75	-0.4998	0.336126	0.999936	AT2G15880	NC_003071.7	6917514	6920319	-	2709	protein_coding	Leucine-rich repeat (LRR) family protein && sp|Q9XIL9|PLRX3_ARATH Pollen-specific leucine-rich repeat extensin-like protein 3 OS=Arabidopsis thaliana OX=3702 GN=PEX3 PE=2 SV=1 && -	C3H
816545	3794	3761	3909	4826	4255	7352	4497	5183	3400	358.327	374.194	377.723	447.46	425.179	595.175	462.719	406.578	332.653	5329.26	4360.81	0.289466	0.166073	0.772184	4226.71	3904.67	0.114313	0.543357	0.885633	5199.59	3933.25	0.402792	0.0492855	0.768602	PSAE-2	NC_003071.7	8736734	8737767	+	607	protein_coding	photosystem I subunit E-2 && sp|Q9S714|PSAE2_ARATH Photosystem I reaction center subunit IV B, chloroplastic OS=Arabidopsis thaliana OX=3702 GN=PSAE2 PE=2 SV=1 && PF02427:Photosystem I reaction centre subunit IV / PsaE	-
838293	4657	5774	4559	5010	4628	4084	3305	4854	4078	70.4059	91.9582	70.5177	74.3576	74.0262	52.9231	54.436	60.9512	63.8676	4564.77	4062.95	0.167836	0.383711	0.912053	3938.51	5117.31	-0.37767	0.0493707	0.41294	4457.89	5154.86	-0.209652	0.369199	0.999936	FUG1	NC_003070.9	5885007	5890500	+	3792	protein_coding	Translation initiation factor 2%2C small GTP-binding protein && sp|Q9SHI1|IF2C_ARATH Translation initiation factor IF-2, chloroplastic OS=Arabidopsis thaliana OX=3702 GN=At1g17220 PE=2 SV=2 && PF00009:Elongation factor Tu GTP binding domain|PF11987:Translation-initiation factor 2	LBD
815086	2263	1496	1895	3332	3294	14511	1836	7892	4406	141.942	98.8479	121.607	205.17	218.594	780.152	125.461	411.142	286.286	6585.86	4496.45	0.550575	0.496225	0.94765	4355.92	1919.51	1.18236	0.00126661	0.0680874	6414.28	1932.87	1.7306	0.000215458	0.0414151	GRP3S	NC_003071.7	1966610	1968142	+	914	protein_coding	glycine-rich protein 3 short isoform && sp|Q9ZSJ6|GRP3S_ARATH Glycine-rich protein 3 short isoform OS=Arabidopsis thaliana OX=3702 GN=GRP3S PE=1 SV=2 && PF07172:Glycine rich protein family	-
837993	4502	4622	3691	4805	3464	5805	4170	5676	4163	204.026	220.659	171.139	213.776	166.092	225.496	205.887	213.65	195.442	4579.28	4649.99	-0.0220092	0.900381	0.998958	4507.15	4368.41	0.0451613	0.799051	0.95817	4469.82	4399.42	0.0230027	0.914591	0.999936	SAC52	NC_003070.9	4888114	4889704	+	1265	protein_coding	Ribosomal protein L16p/L10e family protein && sp|Q93VT9|RL101_ARATH 60S ribosomal protein L10-1 OS=Arabidopsis thaliana OX=3702 GN=RPL10A PE=1 SV=1 && PF00252:Ribosomal protein L16p/L10e	bZIP
816962	4707	5513	4689	4097	5328	4582	3219	4932	3822	115.073	141.98	117.283	98.3284	137.81	96.0152	85.7357	100.145	96.7943	4659.75	3962.22	0.23373	0.240903	0.83242	3840.56	5086.56	-0.405256	0.0235486	0.306299	4548	5123.88	-0.17209	0.451679	0.999936	ALDH11A3	NC_003071.7	10326918	10330048	-	2345	protein_coding	aldehyde dehydrogenase 11A3 && sp|Q1WIQ6|GAPN_ARATH NADP-dependent glyceraldehyde-3-phosphate dehydrogenase OS=Arabidopsis thaliana OX=3702 GN=ALDH11A3 PE=1 SV=2 && PF00171:Aldehyde dehydrogenase family	FAR1
829183	4973	4626	3741	4977	4109	6464	3543	4231	4163	106.657	104.517	82.0891	104.791	93.239	118.831	82.7857	75.3694	92.4931	5065.45	4004.49	0.339293	0.0500032	0.523016	3882.53	4543.7	-0.226963	0.241673	0.726475	4943.58	4575.4	0.111738	0.587877	0.999936	AT4G30600	NC_003075.7	14937840	14941208	-	2673	protein_coding	signal recognition particle receptor alpha subunit family protein && sp|Q9U5L1|SRPRA_DROME Signal recognition particle receptor subunit alpha homolog OS=Drosophila melanogaster OX=7227 GN=SrpRalpha PE=1 SV=2 && PF04086:Signal recognition particle, alpha subunit, N-terminal|PF02881:SRP54-type protein, helical bundle domain|PF00448:SRP54-type protein, GTPase domain	-
839449	5829	4646	4738	5234	3405	4879	3783	5038	3250	254.121	213.371	211.332	224.008	157.055	182.319	179.678	182.425	146.777	4429.14	3999.86	0.147062	0.451038	0.930719	3876.62	5173.42	-0.416273	0.0247492	0.313446	4325.3	5209.6	-0.268357	0.212034	0.999936	PSB27	NC_003070.9	898480	899794	+	1315	protein_coding	photosystem II family protein && sp|Q9LR64|PB27A_ARATH Photosystem II repair protein PSB27-H1, chloroplastic OS=Arabidopsis thaliana OX=3702 GN=PSB27-1 PE=1 SV=1 && PF13326:Photosystem II Pbs27	-
839538	4262	3436	4049	3410	5561	4814	4561	6014	4664	173.656	147.483	168.791	136.401	239.728	168.128	202.465	203.526	196.864	4582.4	5069.96	-0.145981	0.519548	0.953723	4914.47	3994.2	0.299111	0.0614464	0.451921	4470.84	4022.83	0.152242	0.552116	0.999936	AT1G02305	NC_003070.9	455688	458164	+	1407	protein_coding	Cysteine proteinases superfamily protein && sp|Q93VC9|CATB2_ARATH Cathepsin B-like protease 2 OS=Arabidopsis thaliana OX=3702 GN=CATHB2 PE=2 SV=1 && PF08127:Peptidase family C1 propeptide|PF00112:Papain family cysteine protease	BBR-BPC
836110	3685	4144	4250	4642	3860	5188	4663	5569	4647	220.288	260.965	259.936	272.422	244.134	265.833	303.69	276.509	287.777	4487.03	4975.25	-0.148872	0.295599	0.87041	4823.07	4117.9	0.228004	0.167878	0.647677	4380.14	4148.67	0.0783861	0.655945	0.999936	ADF3	NC_003076.8	24120164	24121949	+	959	protein_coding	actin depolymerizing factor 3 && sp|Q9ZSK4|ADF3_ARATH Actin-depolymerizing factor 3 OS=Arabidopsis thaliana OX=3702 GN=ADF3 PE=1 SV=1 && PF00241:Cofilin/tropomyosin-type actin-binding protein	bHLH
843550	3566	3643	8372	4775	2611	4062	4442	4497	4673	56.8978	61.2328	136.669	74.7949	44.0768	55.5534	77.2155	59.5959	77.2397	3746.05	4596.7	-0.295073	0.20181	0.801486	4457.03	5297.83	-0.249376	0.452346	0.85054	3659.05	5341.64	-0.545798	0.141621	0.999936	AT1G72180	NC_003070.9	27162820	27167430	+	3593	protein_coding	Leucine-rich receptor-like protein kinase family protein && sp|Q9C7T7|CEPR2_ARATH Receptor protein-tyrosine kinase CEPR2 OS=Arabidopsis thaliana OX=3702 GN=CEPR2 PE=1 SV=1 && PF08263:Leucine rich repeat N-terminal domain|PF00069:Protein kinase domain|PF13855:Leucine rich repeat	STAT
829144	5200	5733	3344	4832	4079	6023	2999	4532	3794	109.317	126.963	71.9247	99.7235	90.7254	108.531	68.687	79.1327	82.6255	4876.13	3756.27	0.376448	0.0207126	0.360822	3641.19	4872.71	-0.420265	0.0863225	0.516397	4759.11	4906.41	-0.0439244	0.863938	0.999936	ATR2	NC_003075.7	14796695	14800961	+	2727	protein_coding	P450 reductase 2 && sp|Q9SUM3|NCPR2_ARATH NADPH--cytochrome P450 reductase 2 OS=Arabidopsis thaliana OX=3702 GN=ATR2 PE=1 SV=1 && PF00258:Flavodoxin|PF00667:FAD binding domain|PF00175:Oxidoreductase NAD-binding domain	C3H
828675	5782	6452	3627	3701	4943	3531	3965	4502	3975	188.017	221.016	120.668	118.147	170.059	98.4177	140.467	121.592	133.902	4077.64	4172.42	-0.0332659	0.883842	0.998958	4045.03	5414.28	-0.420658	0.0917243	0.526071	3980.6	5451.65	-0.453797	0.139486	0.998432	BETA-OHASE_1	NC_003075.7	13093869	13096049	-	1763	protein_coding	beta-hydroxylase 1 && sp|Q9SZZ8|BCH1_ARATH Beta-carotene 3-hydroxylase 1, chloroplastic OS=Arabidopsis thaliana OX=3702 GN=BETA-OHASE 1 PE=1 SV=1 && -	LBD
823850	3653	2674	2695	7470	3879	6359	3139	6052	4535	66.1052	50.9751	49.8965	132.706	74.2669	98.6351	61.8856	90.963	85.0147	5786.83	4504.4	0.361374	0.149906	0.752394	4365.71	3066.1	0.509909	0.0238397	0.307755	5652.56	3087.12	0.872648	0.00119643	0.120138	PHS2	NC_003074.8	17301394	17306633	-	3168	protein_coding	alpha-glucan phosphorylase 2 && sp|Q9SD76|PHS2_ARATH Alpha-glucan phosphorylase 2, cytosolic OS=Arabidopsis thaliana OX=3702 GN=PHS2 PE=1 SV=1 && PF00343:Carbohydrate phosphorylase	GeBP
826838	3757	2906	4435	4272	4740	5012	3493	5585	6029	71.2247	58.0358	86.0218	79.507	95.073	81.4436	72.144	87.9412	118.404	4631.16	5033.71	-0.120297	0.58134	0.968656	4880.56	3770.91	0.372117	0.136384	0.608109	4520.07	3798.86	0.250707	0.254763	0.999936	AT4G12290	NC_003075.7	7303985	7307237	+	3024	protein_coding	Copper amine oxidase family protein && sp|Q8H1H9|AMO_ARATH Primary amine oxidase OS=Arabidopsis thaliana OX=3702 GN=At1g62810 PE=2 SV=1 && PF02728:Copper amine oxidase, N3 domain|PF02727:Copper amine oxidase, N2 domain|PF01179:Copper amine oxidase, enzyme domain	-
829829	5610	3110	4114	4413	4915	5690	3764	4538	4054	136.104	79.4838	102.117	105.106	126.16	118.325	99.4877	91.4433	101.888	4941.62	4135.71	0.256917	0.0976727	0.659117	4009.42	4351.28	-0.118129	0.612377	0.908929	4822.41	4380.61	0.138573	0.576809	0.999936	APP1	NC_003075.7	17326537	17330383	+	2363	protein_coding	aminopeptidase P1 && sp|F4JQH3|AMPP1_ARATH Aminopeptidase P1 OS=Arabidopsis thaliana OX=3702 GN=APP1 PE=1 SV=1 && PF16189:Creatinase/Prolidase N-terminal domain|PF00557:Metallopeptidase family M24|PF16188:C-terminal region of peptidase_M24|PF01321:Creatinase/Prolidase N-terminal domain	-
831225	4758	3166	3851	4158	5679	5546	3694	4431	4913	119.061	83.458	98.5928	102.145	150.351	118.955	100.706	92.0932	127.357	5091.56	4383.98	0.215885	0.313925	0.882502	4250.88	3997.93	0.0883923	0.689484	0.93092	4968.2	4025.61	0.303438	0.205907	0.999936	PPH	NC_003076.8	4451733	4454813	-	2291	protein_coding	pheophytinase && sp|Q9FFZ1|PPH_ARATH Pheophytinase, chloroplastic OS=Arabidopsis thaliana OX=3702 GN=PPH PE=1 SV=1 && PF12697:Alpha/beta hydrolase family	M-type_MADS
843115	3071	5699	4326	5583	4377	4966	4630	3515	3994	133.477	260.937	192.37	238.22	201.276	185.008	219.24	126.891	179.831	4925.22	4146.2	0.248587	0.281099	0.859821	4020.68	4483.61	-0.157327	0.594861	0.904486	4809.71	4518.47	0.0901272	0.748834	0.999936	AT1G67870	NC_003070.9	25449222	25451051	-	1319	protein_coding	glycine-rich protein && - && -	-
833738	2422	2509	4623	2926	3929	6164	4271	6434	6787	87.437	95.4184	170.754	103.7	150.069	190.739	167.982	192.922	253.822	4223.98	5834.83	-0.466001	0.0726177	0.596507	5657.24	3250.57	0.799394	0.00659222	0.168207	4118.9	3276.66	0.330083	0.322888	0.999936	GSR_1	NC_003076.8	14933286	14935885	-	1588	protein_coding	hypothetical protein && sp|Q56WN1|GLN11_ARATH Glutamine synthetase cytosolic isozyme 1-1 OS=Arabidopsis thaliana OX=3702 GN=GLN1-1 PE=1 SV=2 && PF03951:Glutamine synthetase, beta-Grasp domain|PF00120:Glutamine synthetase, catalytic domain	SBP
843577	2842	5449	5814	4099	3299	5851	3883	4786	4006	76.5639	154.642	160.251	108.408	94.031	135.11	113.967	107.091	111.8	4296.09	4233.71	0.0213201	0.907958	0.99908	4104.19	4823.33	-0.232928	0.408481	0.831983	4192.09	4862.51	-0.213949	0.497895	0.999936	JAZ6	NC_003070.9	27273968	27276562	-	2128	protein_coding	jasmonate-zim-domain protein 6 && sp|Q9C9E3|TI11B_ARATH Protein TIFY 11B OS=Arabidopsis thaliana OX=3702 GN=TIFY11B PE=1 SV=1 && PF06200:tify domain|PF09425:Divergent CCT motif	-
820548	5068	4152	3914	4899	4171	6079	3542	4585	3607	94.0568	81.1748	74.3189	89.2576	81.8998	96.7035	71.6167	70.6761	69.3474	4948.53	3907.61	0.340823	0.0199118	0.35593	3787.84	4467.9	-0.238243	0.166859	0.647096	4829.8	4498.95	0.102424	0.586367	0.999936	ECT2	NC_003074.8	4384563	4388592	-	3089	protein_coding	evolutionarily conserved C-terminal region 2 && sp|Q9LJE5|ECT2_ARATH YTH domain-containing protein ECT2 OS=Arabidopsis thaliana OX=3702 GN=ECT2 PE=1 SV=1 && PF04146:YT521-B-like domain	E2F/DP
841842	3494	3494	2995	8570	8679	7936	1010	2427	1402	107.865	113.63	94.5979	259.732	283.477	209.999	33.9698	62.2313	44.8371	8365.25	1565.66	2.41701	1.0326e-22	2.11714e-19	1517	3401.84	-1.16452	3.46824e-06	0.00141216	8167.58	3426.11	1.25329	7.76726e-10	9.6346e-07	ESP	NC_003070.9	20170715	20173949	-	1857	protein_coding	epithiospecifier protein && sp|Q8RY71|ESP_ARATH Epithiospecifier protein OS=Arabidopsis thaliana OX=3702 GN=ESP PE=1 SV=2 && PF01344:Kelch motif|PF13964:Kelch motif	-
827221	4225	4158	3234	5269	4780	5311	3316	4874	4778	118.095	122.434	92.4849	144.583	141.359	127.244	100.979	113.154	138.351	5068.01	4321.19	0.229944	0.198533	0.799518	4189.4	3958.91	0.0816465	0.698824	0.93438	4947.91	3986.69	0.311593	0.115205	0.952766	UGT84A3	NC_003075.7	8852656	8854706	-	2051	protein_coding	UDP-Glycosyltransferase superfamily protein && sp|O23401|U84A3_ARATH UDP-glycosyltransferase 84A3 OS=Arabidopsis thaliana OX=3702 GN=UGT84A3 PE=1 SV=1 && PF00201:UDP-glucoronosyl and UDP-glucosyl transferase	FAR1
838301	4320	3616	4202	4982	4166	5961	3511	5146	4039	104.146	91.8329	103.643	117.909	106.26	123.179	92.2152	103.041	100.87	4939.81	4209.14	0.230929	0.122887	0.716382	4079.98	4128.36	-0.0169503	0.916266	0.983849	4821.6	4158.11	0.213632	0.21378	0.999936	AlaAT1	NC_003070.9	5922332	5926400	+	2378	protein_coding	alanine aminotransferas && sp|F4I7I0|ALAT1_ARATH Alanine aminotransferase 1, mitochondrial OS=Arabidopsis thaliana OX=3702 GN=ALAAT1 PE=1 SV=1 && PF00155:Aminotransferase class I and II	-
820307	4410	5164	2677	5554	4042	4452	3379	5503	4749	146.138	180.269	90.7609	180.682	141.713	126.455	121.99	151.462	163.026	4642.4	4513.54	0.0404964	0.842402	0.998071	4375.3	4184.4	0.0644171	0.81401	0.961509	4534.39	4213.28	0.105954	0.720071	0.999936	UGT76B1	NC_003074.8	3556554	3558361	+	1730	protein_coding	UDP-Glycosyltransferase superfamily protein && sp|Q9C768|U76B1_ARATH UDP-glycosyltransferase 76B1 OS=Arabidopsis thaliana OX=3702 GN=UGT76B1 PE=2 SV=1 && PF00201:UDP-glucoronosyl and UDP-glucosyl transferase	HSF
826987	5218	5213	3570	5158	3681	5562	3133	5100	3269	177.426	186.729	124.196	172.179	132.425	162.107	116.061	144.034	115.149	4705.03	3781.72	0.315051	0.0871013	0.633301	3664.95	4773.07	-0.380989	0.0884925	0.520507	4593.46	4806.1	-0.0652364	0.782817	0.999936	SAM-2	NC_003075.7	795986	798381	-	1686	protein_coding	S-adenosylmethionine synthetase 2 && sp|P17562|METK2_ARATH S-adenosylmethionine synthase 2 OS=Arabidopsis thaliana OX=3702 GN=SAM2 PE=1 SV=1 && PF02772:S-adenosylmethionine synthetase, central domain|PF02773:S-adenosylmethionine synthetase, C-terminal domain|PF00438:S-adenosylmethionine synthetase, N-terminal domain	-
827780	8421	3289	1686	7458	5376	4621	2376	3707	2928	142.661	58.6969	29.2229	124.036	96.3584	67.1017	43.853	52.1607	51.3857	5815.65	2981.5	0.963751	5.13047e-05	0.00701268	2889.98	4529.07	-0.648151	0.14026	0.613602	5682.43	4553.25	0.319571	0.509188	0.999936	AT4G20320	NC_003075.7	10974456	10979627	+	3384	protein_coding	CTP synthase family protein && sp|Q6GME1|PYRG2_XENLA CTP synthase 2 OS=Xenopus laevis OX=8355 GN=ctps2 PE=2 SV=1 && PF06418:CTP synthase N-terminus|PF00117:Glutamine amidotransferase class-I	NAC
830953	4774	2778	4128	4561	4616	5736	4216	4975	4054	249.714	153.075	220.915	234.21	255.456	257.174	240.256	216.139	219.672	4896.06	4428.82	0.144797	0.316507	0.883154	4293.3	3961.12	0.116097	0.605079	0.907796	4778.26	3988.68	0.260537	0.267699	0.999936	CBSX3	NC_003076.8	3428842	3430492	-	1096	protein_coding	Cystathionine beta-synthase (CBS) family protein && sp|Q9LEV3|CBSX3_ARATH CBS domain-containing protein CBSX3, mitochondrial OS=Arabidopsis thaliana OX=3702 GN=CBSX3 PE=1 SV=1 && PF00571:CBS domain	bHLH
818031	4872	6003	3325	4032	5090	3413	2936	4689	5477	46.3731	60.1918	32.3799	37.6759	51.2584	27.8453	30.4457	37.0696	54.0047	4207.35	4374.78	-0.0564157	0.84093	0.998071	4242	4851.53	-0.193689	0.511456	0.875467	4107.93	4885.6	-0.250212	0.426699	0.999936	ABCC2	NC_003071.7	14602470	14612565	+	6023	protein_coding	multidrug resistance-associated protein 2 && sp|Q42093|AB2C_ARATH ABC transporter C family member 2 OS=Arabidopsis thaliana OX=3702 GN=ABCC2 PE=1 SV=2 && PF00005:ABC transporter|PF00664:ABC transporter transmembrane region	LBD
839040	4283	3187	4683	4755	3064	5828	3759	5788	4440	193.185	151.432	216.11	210.553	146.219	225.321	184.718	216.837	207.462	4423.83	4626.84	-0.0646516	0.753852	0.991623	4484.72	4128.56	0.119418	0.549753	0.887331	4318.1	4158.75	0.0543259	0.82831	0.999936	SEP3	NC_003070.9	8593536	8596123	-	1271	protein_coding	K-box region and MADS-box transcription factor family protein && sp|O22456|SEP3_ARATH Developmental protein SEPALLATA 3 OS=Arabidopsis thaliana OX=3702 GN=SEP3 PE=1 SV=1 && PF00319:SRF-type transcription factor (DNA-binding and dimerisation domain)|PF01486:K-box region	MIKC_MADS
825083	2488	4681	2997	3918	6114	4002	3234	5098	7229	29.3002	58.0724	36.1104	45.297	76.179	40.3975	41.4928	49.8655	88.192	4714.84	5224.25	-0.148084	0.646914	0.980677	5066.63	3482.97	0.540716	0.110766	0.56511	4601.93	3509.6	0.390884	0.253315	0.999936	ABCC10	NC_003074.8	21863348	21869036	-	4868	protein_coding	multidrug resistance-associated protein 14 && sp|Q9LYS2|AB10C_ARATH ABC transporter C family member 10 OS=Arabidopsis thaliana OX=3702 GN=ABCC10 PE=2 SV=2 && PF00664:ABC transporter transmembrane region|PF00005:ABC transporter	C3H
842910	4010	3504	3709	3886	4032	5607	4978	5820	4164	173.5	159.709	164.187	165.06	184.572	207.942	234.651	209.15	186.637	4419.4	4992.85	-0.175908	0.315482	0.883003	4839.6	3818.96	0.34166	0.046242	0.400397	4312.12	3846.32	0.164978	0.357533	0.999936	TPX1	NC_003070.9	24559253	24560980	-	1325	protein_coding	thioredoxin-dependent peroxidase 1 && sp|Q9XEX2|PRX2B_ARATH Peroxiredoxin-2B OS=Arabidopsis thaliana OX=3702 GN=PRXIIB PE=1 SV=1 && -	ZF-HD
821249	3270	3704	4513	3186	6006	3562	4783	5234	5384	117.68	140.423	166.168	112.56	228.681	109.877	187.529	156.448	200.72	4300.62	5186.18	-0.270223	0.353403	0.897974	5028.49	3914.49	0.361212	0.0803292	0.500043	4196.88	3944.5	0.0893661	0.784795	0.999936	CHAT	NC_003074.8	828235	829926	-	1593	protein_coding	acetyl CoA_(Z)-3-hexen-1-ol acetyltransferase && sp|Q9SRQ2|CHAT_ARATH (Z)-3-hexen-1-ol acetyltransferase OS=Arabidopsis thaliana OX=3702 GN=CHAT PE=1 SV=1 && PF02458:Transferase family	FAR1
841543	4095	3782	3850	3917	4512	5219	4903	5124	4225	162.802	158.394	156.6	152.878	189.786	177.848	212.364	169.198	174.006	4490.15	4788.29	-0.0926577	0.600597	0.972674	4641.95	3992.38	0.217356	0.210549	0.693146	4381.57	4021.12	0.123823	0.481126	0.999936	AT1G51200	NC_003070.9	18984281	18986653	+	1442	protein_coding	A20/AN1-like zinc finger family protein && sp|Q8H0X0|SAP2_ARATH Zinc finger A20 and AN1 domain-containing stress-associated protein 2 OS=Arabidopsis thaliana OX=3702 GN=SAP2 PE=2 SV=2 && PF01428:AN1-like Zinc finger|PF01754:A20-like zinc finger	NF-YB
829167	7300	4026	6931	4277	2490	3916	4214	2867	3504	220.844	128.306	214.528	127.024	79.6986	101.546	138.889	72.0393	109.814	3492.1	3632.52	-0.0566192	0.834759	0.997788	3522.78	6188.73	-0.813121	0.00670005	0.169826	3410.49	6232.43	-0.869801	0.00257312	0.206043	GAE1	NC_003075.7	14881689	14883583	-	1895	protein_coding	UDP-D-glucuronate 4-epimerase 1 && sp|Q9M0B6|GAE1_ARATH UDP-glucuronate 4-epimerase 1 OS=Arabidopsis thaliana OX=3702 GN=GAE1 PE=1 SV=1 && PF16363:GDP-mannose 4,6 dehydratase	FAR1
822002	3707	4421	4319	3883	4603	4252	4244	5610	4466	126.198	158.548	150.431	129.772	165.79	124.074	157.404	158.625	157.499	4227.23	4766.34	-0.173331	0.318123	0.883154	4620.26	4245.6	0.12204	0.470966	0.857857	4126.12	4277.43	-0.0520433	0.805899	0.999936	PMP	NC_003074.8	8726056	8729427	+	1684	protein_coding	putative type 1 membrane protein && - && -	-
835157	4803	4444	3947	4828	4068	4701	3636	4509	4553	146.54	142.833	123.207	144.609	131.315	122.939	120.859	114.263	143.904	4481.7	4256.78	0.0743373	0.657715	0.980677	4127.19	4493.02	-0.122611	0.506019	0.873349	4375.86	4524.75	-0.0483167	0.789612	0.999936	MAB1	NC_003076.8	20689243	20693470	+	1879	protein_coding	Transketolase family protein && sp|Q38799|ODPB1_ARATH Pyruvate dehydrogenase E1 component subunit beta-1, mitochondrial OS=Arabidopsis thaliana OX=3702 GN=PDH2 PE=1 SV=2 && PF02780:Transketolase, C-terminal domain|PF02779:Transketolase, pyrimidine binding domain	E2F/DP
836547	5222	3317	4059	3810	2679	9252	3223	4609	3295	177.037	118.463	140.79	126.805	96.0925	268.856	119.042	129.782	115.721	4974.7	3684.69	0.433181	0.19	0.792698	3571.37	4275.85	-0.259706	0.208812	0.69046	4849.67	4305.18	0.171912	0.646974	0.999936	EXL2	NC_003076.8	25703649	25705339	+	1691	protein_coding	EXORDIUM like 2 && sp|Q9FE06|EXOL2_ARATH Protein EXORDIUM-like 2 OS=Arabidopsis thaliana OX=3702 GN=EXL2 PE=2 SV=1 && PF04674:Phosphate-induced protein 1 conserved region	MYB
841627	4229	4424	4134	4146	4309	4577	3630	5316	4677	105.594	116.366	105.608	101.628	113.832	97.9573	98.7457	110.246	120.975	4304.16	4528.39	-0.0733908	0.650552	0.980677	4389.87	4358.01	0.0105516	0.95042	0.989923	4201.38	4389.74	-0.0633415	0.711525	0.999936	AT1G51980	NC_003070.9	19323055	19326918	-	2296	protein_coding	Insulinase (Peptidase family M16) protein && sp|Q9ZU25|MPPA1_ARATH Probable mitochondrial-processing peptidase subunit alpha-1, mitochondrial OS=Arabidopsis thaliana OX=3702 GN=MPPalpha1 PE=1 SV=1 && PF05193:Peptidase M16 inactive domain|PF00675:Insulinase (Peptidase family M16)	-
832233	3571	3972	4338	3647	3674	6220	4223	5314	4338	157.235	184.238	195.423	157.645	171.155	234.751	202.579	194.34	197.87	4389.5	4628.78	-0.0764053	0.697107	0.986237	4487.06	4049.44	0.148034	0.376393	0.814639	4281.8	4079.92	0.0698047	0.760423	0.999936	AT5G21090	NC_003076.8	7164560	7167351	+	1302	protein_coding	Leucine-rich repeat (LRR) family protein && sp|Q9FPJ5|LRR1_ARATH Leucine-rich repeat protein 1 OS=Arabidopsis thaliana OX=3702 GN=LRR1 PE=1 SV=1 && PF08263:Leucine rich repeat N-terminal domain|PF13855:Leucine rich repeat	CO-like
827351	4668	3241	3857	3755	4859	5009	4432	5075	4289	143.568	105.006	121.367	113.376	158.111	132.048	148.504	129.641	136.651	4500.2	4621.31	-0.0383144	0.833913	0.997647	4480.05	3996.23	0.164766	0.387615	0.822434	4391.24	4024.05	0.1259	0.574594	0.999936	ATG8F	NC_003075.7	9306339	9308538	-	1864	protein_coding	Ubiquitin-like superfamily protein && sp|Q8VYK7|ATG8F_ARATH Autophagy-related protein 8f OS=Arabidopsis thaliana OX=3702 GN=ATG8F PE=1 SV=1 && PF02991:Autophagy protein Atg8 ubiquitin like	MYB_related
817513	5223	3583	2862	7020	4775	5752	2836	4048	3071	85.3069	61.6484	47.8255	112.56	82.5138	80.5267	50.4641	54.9142	51.9606	5783.11	3301.01	0.808845	1.43755e-05	0.00251914	3199.65	3964.23	-0.309107	0.201381	0.682807	5648.58	3990.09	0.501434	0.0699224	0.84392	THIC	NC_003071.7	12666935	12671055	+	3510	protein_coding	thiaminC && sp|O82392|THIC_ARATH Phosphomethylpyrimidine synthase, chloroplastic OS=Arabidopsis thaliana OX=3702 GN=THIC PE=1 SV=1 && PF01964:Radical SAM ThiC family	-
829382	3885	3732	4050	4124	3966	4472	4163	5732	4889	235.435	238.25	251.108	245.348	254.286	232.294	274.852	288.513	306.924	4141.16	4920.99	-0.249002	0.0806909	0.618308	4770.4	3972.56	0.264044	0.0852436	0.513223	4042.49	4001.66	0.0145814	0.926961	0.999936	AT4G32470	NC_003075.7	15669219	15671249	-	946	protein_coding	Cytochrome bd ubiquinol oxidase%2C 14kDa subunit && sp|Q9SUU5|QCR71_ARATH Cytochrome b-c1 complex subunit 7-1, mitochondrial OS=Arabidopsis thaliana OX=3702 GN=QCR7-1 PE=1 SV=1 && PF02271:Ubiquinol-cytochrome C reductase complex 14kD subunit	-
832706	4337	3018	3116	5659	4861	5315	3179	5361	4167	63.7851	46.7584	46.887	81.7059	75.6387	67.0022	50.9368	65.487	63.4868	5229.41	4191.92	0.31884	0.0704281	0.591798	4063.12	3557.03	0.191979	0.368097	0.810718	5106.14	3581.24	0.511698	0.0174511	0.524953	PWD	NC_003076.8	9261479	9267732	+	3898	protein_coding	chloroplastidic phosphoglucan%2C water dikinase (ATGWD3) && sp|Q6ZY51|PWD_ARATH Phosphoglucan, water dikinase, chloroplastic OS=Arabidopsis thaliana OX=3702 GN=GWD3 PE=1 SV=1 && PF00686:Starch binding domain|PF01326:Pyruvate phosphate dikinase, PEP/pyruvate binding domain	-
838692	4226	4515	4281	4226	4904	4394	3407	5180	3868	57.8626	65.1233	59.9707	56.8044	71.0408	51.5686	50.8221	58.9085	54.8637	4493.49	4119.33	0.125185	0.493968	0.94689	3992.72	4438.63	-0.152605	0.346706	0.797753	4386.35	4471.14	-0.0277289	0.891293	0.999936	SPL14	NC_003070.9	7324471	7329441	+	4187	protein_coding	squamosa promoter binding protein-like 14 && sp|Q8RY95|SPL14_ARATH Squamosa promoter-binding-like protein 14 OS=Arabidopsis thaliana OX=3702 GN=SPL14 PE=1 SV=3 && PF03110:SBP domain	SBP
815160	3889	5586	2445	6539	2234	11130	1327	3375	2405	130.686	197.744	84.0614	215.719	79.4263	320.586	48.582	94.1989	83.7217	6280.66	2309.91	1.44303	0.000429816	0.0325185	2238.54	4080.04	-0.86583	0.0115491	0.221459	6127.15	4108.77	0.576581	0.214498	0.999936	OPR3	NC_003071.7	2359114	2362375	-	1706	protein_coding	oxophytodienoate-reductase 3 && sp|Q9FUP0|OPR3_ARATH 12-oxophytodienoate reductase 3 OS=Arabidopsis thaliana OX=3702 GN=OPR3 PE=1 SV=2 && PF00724:NADH:flavin oxidoreductase / NADH oxidase family	NAC
840521	5349	4996	4095	4520	4393	3738	3239	4902	3676	39.4812	38.8464	30.9241	32.7522	34.3059	23.6491	26.046	30.0518	28.1076	4213.18	3909.32	0.107745	0.579469	0.968487	3789.19	4918.41	-0.376206	0.040617	0.38026	4114.34	4952.82	-0.267706	0.245506	0.999936	ACC1	NC_003070.9	13533168	13544015	+	7767	protein_coding	acetyl-CoA carboxylase 1 && sp|Q38970|ACC1_ARATH Acetyl-CoA carboxylase 1 OS=Arabidopsis thaliana OX=3702 GN=ACC1 PE=1 SV=1 && PF01039:Carboxyl transferase domain|PF00289:Biotin carboxylase, N-terminal domain|PF02786:Carbamoyl-phosphate synthase L chain, ATP binding domain|PF02785:Biotin carboxylase C-terminal domain|PF08326:Acetyl-CoA carboxylase, central region|PF00364:Biotin-requiring enzyme	-
828608	4411	4886	5080	4710	2923	4214	4432	4820	3432	217.622	253.939	256.421	228.124	152.575	178.204	238.219	197.511	175.405	3882.44	4244.53	-0.128546	0.544018	0.960429	4114.32	4900.64	-0.252372	0.189809	0.670675	3791.76	4937.24	-0.3808	0.0871091	0.894725	ACP4	NC_003075.7	12870006	12871564	+	1162	protein_coding	acyl carrier protein 4 && sp|Q9SW21|ACP4_ARATH Acyl carrier protein 4, chloroplastic OS=Arabidopsis thaliana OX=3702 GN=ACP4 PE=2 SV=1 && PF00550:Phosphopantetheine attachment site	ERF
834579	4093	4802	4183	3795	4355	4513	3602	5116	4442	81.6728	100.941	85.3982	74.3416	91.9418	77.1894	78.3054	84.7903	91.8216	4184.36	4377.58	-0.0652472	0.69548	0.986237	4243.65	4461.65	-0.0722301	0.683977	0.929649	4083.86	4494.5	-0.138278	0.480461	0.999936	AT5G45430	NC_003076.8	18407150	18411977	+	2873	protein_coding	Protein kinase superfamily protein && sp|Q6Z8C8|CDKF4_ORYSJ Cyclin-dependent kinase F-4 OS=Oryza sativa subsp. japonica OX=39947 GN=CDKF-4 PE=2 SV=1 && PF00069:Protein kinase domain	WRKY
840420	3650	5541	2740	4554	3945	4543	4463	5153	4308	251.804	402.688	193.395	308.424	287.943	268.639	335.436	295.264	307.876	4298.6	4661.83	-0.116987	0.432393	0.926889	4519.29	4084.47	0.145951	0.597612	0.90513	4196.88	4113.86	0.0288364	0.921498	0.999936	MLP168	NC_003070.9	12956119	12957090	-	831	protein_coding	MLP-like protein 168 && sp|Q9C7I3|ML168_ARATH MLP-like protein 168 OS=Arabidopsis thaliana OX=3702 GN=MLP168 PE=2 SV=1 && PF00407:Pathogenesis-related protein Bet v I family	-
830164	3451	3608	4183	3652	4320	4623	4677	6288	4047	149.427	164.574	185.309	155.238	197.905	171.579	220.629	226.139	181.529	4156.06	4972.3	-0.258825	0.147683	0.750285	4819.08	3829.51	0.331662	0.0719593	0.479988	4055.83	3858.26	0.0720006	0.714261	0.999936	AT4G40030	NC_003075.7	18555532	18557106	-	1324	protein_coding	Histone superfamily protein && sp|P59169|H33_ARATH Histone H3.3 OS=Arabidopsis thaliana OX=3702 GN=HTR4 PE=1 SV=2 && PF00125:Core histone H2A/H2B/H3/H4	BBR-BPC
835416	3248	4004	4309	3489	5741	4118	3808	4875	5233	80.8174	104.953	109.696	85.2264	151.135	87.8278	103.228	100.75	134.887	4469.5	4666.54	-0.0623281	0.810295	0.996315	4524.69	3943.19	0.198413	0.353566	0.802595	4361.64	3973.32	0.134436	0.638972	0.999936	CLPX	NC_003076.8	21643767	21647774	+	2304	protein_coding	CLP protease regulatory subunit X && sp|Q9FK07|CLPX1_ARATH CLP protease regulatory subunit CLPX1, mitochondrial OS=Arabidopsis thaliana OX=3702 GN=CLPX1 PE=2 SV=1 && PF10431:C-terminal, D2-small domain, of ClpB protein|PF07724:AAA domain (Cdc48 subfamily)	-
816524	4062	4784	4273	4700	4505	4499	3506	4105	4260	54.7154	67.8846	58.8882	62.1516	64.2027	51.9448	51.451	45.9264	59.4442	4538.24	3989.23	0.186048	0.296785	0.870653	3867.91	4475.48	-0.210583	0.268406	0.745066	4430.92	4508.56	-0.0251288	0.897584	0.999936	AT2G20050	NC_003071.7	8649434	8654819	-	4256	protein_coding	protein phosphatase 2C and cyclic nucleotide-binding/kinase domain-containing protein && sp|Q9SL76|P2C19_ARATH Protein phosphatase 2C and cyclic nucleotide-binding/kinase domain-containing protein OS=Arabidopsis thaliana OX=3702 GN=At2g20050/At2g20040 PE=2 SV=2 && PF00481:Protein phosphatase 2C|PF00069:Protein kinase domain|PF00027:Cyclic nucleotide-binding domain	B3
842833	4162	4507	3961	4442	4536	4731	4026	4208	4038	141.268	161.154	137.554	148.015	162.894	137.642	148.877	118.631	141.984	4531.28	4133.81	0.132542	0.430959	0.926583	4007.93	4306.2	-0.103703	0.567384	0.894314	4423.33	4337.48	0.0282123	0.875453	0.999936	PTAC4	NC_003070.9	24236088	24240728	+	1689	protein_coding	plastid transcriptionally active 4 && sp|O80796|VIPP1_ARATH Membrane-associated protein VIPP1, chloroplastic OS=Arabidopsis thaliana OX=3702 GN=VIPP1 PE=1 SV=1 && PF04012:PspA/IM30 family	-
824395	3772	3756	4096	3844	3436	4345	4550	6099	4710	196.406	206.025	218.207	196.495	189.289	193.923	258.112	263.768	254.059	3817.17	5106.39	-0.419813	0.00157252	0.0814179	4949.75	3958.88	0.32229	0.0321232	0.346879	3726.08	3988.09	-0.0980201	0.536478	0.999936	ATPQ	NC_003074.8	19396424	19398444	+	1101	protein_coding	ATP synthase D chain && sp|Q9FT52|ATP5H_ARATH ATP synthase subunit d, mitochondrial OS=Arabidopsis thaliana OX=3702 GN=At3g52300 PE=1 SV=3 && PF05873:ATP synthase D chain, mitochondrial (ATP5H)	LBD
816954	3820	4063	3736	4500	4381	5105	3674	4754	4548	109.007	122.137	109.075	126.063	132.268	124.866	114.22	112.676	134.444	4604.44	4338.96	0.0857089	0.575065	0.967651	4206.65	3960.56	0.0869242	0.612001	0.908929	4494.41	3989.42	0.17194	0.292538	0.999936	LAP1	NC_003071.7	10286806	10289685	-	2009	protein_coding	Cytosol aminopeptidase family protein && sp|P30184|AMPL1_ARATH Leucine aminopeptidase 1 OS=Arabidopsis thaliana OX=3702 GN=LAP1 PE=1 SV=1 && PF00883:Cytosol aminopeptidase family, catalytic domain|PF02789:Cytosol aminopeptidase family, N-terminal domain	HSF
838614	3591	3998	3903	4311	4070	4692	4141	5643	4222	97.4288	114.268	108.342	114.824	116.83	109.115	122.402	127.163	118.664	4306.43	4650.71	-0.111081	0.417465	0.921938	4507.91	3917.99	0.202412	0.20407	0.686231	4203.82	3947.02	0.0909204	0.58944	0.999936	VAB3	NC_003070.9	7016599	7020690	+	2113	protein_coding	ATPase%2C V1 complex%2C subunit B protein && sp|Q8W4E2|VATB3_ARATH V-type proton ATPase subunit B3 OS=Arabidopsis thaliana OX=3702 GN=VHA-B3 PE=2 SV=1 && PF00006:ATP synthase alpha/beta family, nucleotide-binding domain|PF02874:ATP synthase alpha/beta family, beta-barrel domain	MYB_related
816623	4070	5103	3987	5049	3996	4670	3534	4853	3259	175.039	231.194	175.434	213.172	181.826	172.153	165.585	173.353	145.196	4520.5	3857.45	0.228705	0.171083	0.780055	3738.68	4493.08	-0.265079	0.176212	0.656656	4414.2	4526.07	-0.0361084	0.864616	0.999936	PSB29	NC_003071.7	8987584	8989416	+	1333	protein_coding	photosystem II reaction center PSB29 protein && sp|Q9SKT0|THF1_ARATH Protein THYLAKOID FORMATION 1, chloroplastic OS=Arabidopsis thaliana OX=3702 GN=THF1 PE=1 SV=1 && PF11264:Thylakoid formation protein	-
835008	3728	8043	2272	3551	2718	5406	2856	4809	4909	178.996	406.814	111.609	167.379	138.072	222.484	149.395	191.779	244.169	3770.1	4177.52	-0.147923	0.552484	0.961858	4050.18	4828.37	-0.253517	0.53105	0.879686	3678.45	4863.36	-0.402784	0.346369	0.999936	CP1	NC_003076.8	20070489	20071682	+	1194	protein_coding	Ca2+-binding protein 1 && sp|Q9FDX6|CP1_ARATH Calcium-binding protein CP1 OS=Arabidopsis thaliana OX=3702 GN=CP1 PE=2 SV=1 && PF00036:EF hand|PF13499:EF-hand domain pair	-
824588	4351	4462	4065	5150	3350	4422	4120	5249	3051	250.187	270.282	239.145	290.715	203.803	217.947	258.098	250.687	181.739	4246.47	4115.07	0.0453106	0.835122	0.997809	3988.05	4388.62	-0.138028	0.493071	0.867008	4147.47	4420.35	-0.0919221	0.666461	0.999936	AT3G54210	NC_003074.8	20067540	20068614	-	997	protein_coding	Ribosomal protein L17 family protein && sp|Q9M385|RK17_ARATH 50S ribosomal protein L17, chloroplastic OS=Arabidopsis thaliana OX=3702 GN=RPL17 PE=2 SV=1 && PF01196:Ribosomal protein L17	-
830036	4829	5307	2836	4761	3587	5263	2687	4511	4437	84.3253	97.6248	50.6678	81.6175	66.2706	78.7754	51.1187	65.4264	80.2639	4449.73	3862.08	0.20435	0.330579	0.888197	3744.22	4427.93	-0.241932	0.397172	0.825986	4343.96	4458.23	-0.0374191	0.893184	0.999936	AT4G38810	NC_003075.7	18115283	18119160	-	3283	protein_coding	Calcium-binding EF-hand family protein && - && -	-
837341	4064	5238	4489	4243	3723	4436	3433	4968	3524	126.21	171.362	142.631	129.359	122.327	118.083	116.152	128.145	113.372	4082.1	3946.56	0.0485397	0.738068	0.991038	3825.16	4708.26	-0.29956	0.111345	0.566705	3985.2	4743.41	-0.251265	0.200888	0.999936	AXS2	NC_003070.9	2573818	2576844	-	1846	protein_coding	UDP-D-apiose/UDP-D-xylose synthase 2 && sp|Q9SGE0|AXS2_ARATH UDP-D-apiose/UDP-D-xylose synthase 2 OS=Arabidopsis thaliana OX=3702 GN=AXS2 PE=2 SV=1 && PF01370:NAD dependent epimerase/dehydratase family	FAR1
829022	3622	3608	4335	3729	4796	4821	3452	4797	4901	76.7631	80.5529	93.998	77.5856	107.541	87.5786	79.7052	84.441	107.602	4413.24	4393.66	0.00637085	0.975007	0.999861	4259.86	3937.94	0.113331	0.568364	0.894548	4306.58	3967.41	0.11828	0.575091	0.999936	AIM1	NC_003075.7	14297044	14302287	-	2705	protein_coding	Enoyl-CoA hydratase/isomerase family && sp|Q9ZPI6|AIM1_ARATH Peroxisomal fatty acid beta-oxidation multifunctional protein AIM1 OS=Arabidopsis thaliana OX=3702 GN=AIM1 PE=1 SV=1 && PF00378:Enoyl-CoA hydratase/isomerase|PF00725:3-hydroxyacyl-CoA dehydrogenase, C-terminal domain|PF02737:3-hydroxyacyl-CoA dehydrogenase, NAD binding domain	MYB_related
833729	3756	4163	4342	4004	4547	4082	3621	5190	4311	78.5862	91.7567	92.9471	82.2431	100.655	73.2066	82.5394	90.192	93.4392	4197.41	4359.25	-0.054778	0.760797	0.992852	4225.71	4179.35	0.0159715	0.923965	0.985573	4097.48	4210.58	-0.0393914	0.849274	0.999936	EMB1467	NC_003076.8	14897329	14900693	+	2740	protein_coding	NADH-ubiquinone dehydrogenase && sp|Q9FGI6|NDUS1_ARATH NADH dehydrogenase [ubiquinone] iron-sulfur protein 1, mitochondrial OS=Arabidopsis thaliana OX=3702 GN=EMB1467 PE=1 SV=2 && PF10588:NADH-ubiquinone oxidoreductase-G iron-sulfur binding region|PF00384:Molybdopterin oxidoreductase|PF09326:NADH-ubiquinone oxidoreductase subunit G, C-terminal|PF13510:2Fe-2S iron-sulfur cluster binding domain	MYB_related
816092	3598	3396	2953	6154	3516	7470	2996	4937	2985	189.934	188.851	159.489	318.921	196.372	338.002	172.304	216.463	163.236	5540.55	3583.38	0.628681	0.00907226	0.246696	3472.56	3387.96	0.0357867	0.854062	0.970361	5408.39	3411.91	0.664711	0.00991646	0.407305	COR413-PM1	NC_003071.7	6949851	6951192	+	1086	protein_coding	cold regulated 413 plasma membrane 1 && sp|Q9XIM7|CRPM1_ARATH Cold-regulated 413 plasma membrane protein 1 OS=Arabidopsis thaliana OX=3702 GN=COR413PM1 PE=2 SV=1 && PF05562:Cold acclimation protein WCOR413	-
820006	3201	4236	3438	4085	4916	4076	4103	5664	4282	77.2344	107.669	84.8704	96.7612	125.495	84.2977	107.855	113.508	107.029	4356.98	4663.81	-0.0983818	0.609769	0.973655	4520.63	3714	0.283628	0.139013	0.612742	4253.26	3741.65	0.184816	0.44642	0.999936	iPGAM2	NC_003074.8	2608308	2611555	-	2376	protein_coding	Phosphoglycerate mutase%2C 2%2C3-bisphosphoglycerate-independent && sp|Q9M9K1|PMG2_ARATH Probable 2,3-bisphosphoglycerate-independent phosphoglycerate mutase 2 OS=Arabidopsis thaliana OX=3702 GN=PGM2 PE=1 SV=1 && PF01676:Metalloenzyme superfamily|PF06415:BPG-independent PGAM N-terminus (iPGM_N)	MYB
815247	3436	3009	9162	1825	547	1300	9485	4733	4484	121.97	112.52	332.747	63.5984	20.5435	39.5548	366.816	139.545	164.89	1193.45	6478.58	-2.44045	0.0001185	0.0129926	6282.27	5299.82	0.245276	0.583607	0.900112	1166.39	5344.48	-2.19592	5.11722e-06	0.00239793	XTH4	NC_003071.7	2763449	2765743	+	1615	protein_coding	xyloglucan endotransglucosylase/hydrolase 4 && sp|Q39099|XTH4_ARATH Xyloglucan endotransglucosylase/hydrolase protein 4 OS=Arabidopsis thaliana OX=3702 GN=XTH4 PE=1 SV=1 && PF00722:Glycosyl hydrolases family 16|PF06955:Xyloglucan endo-transglycosylase (XET) C-terminus	bHLH
817943	3361	3786	4600	3333	4926	3955	3314	5262	5429	46.1402	54.7523	64.6091	44.9191	71.5475	46.5387	49.565	59.9986	77.2078	4072.85	4661.98	-0.195029	0.435883	0.926889	4519.96	4002.98	0.175248	0.452817	0.850732	3974.69	4033.63	-0.0213342	0.9352	0.999936	PHO2	NC_003071.7	14277558	14283113	-	4176	protein_coding	phosphate 2 && sp|Q8VY10|UBC24_ARATH Probable ubiquitin-conjugating enzyme E2 24 OS=Arabidopsis thaliana OX=3702 GN=UBC24 PE=1 SV=1 && PF00179:Ubiquitin-conjugating enzyme	NAC
835177	4071	4663	3699	3910	3863	3515	4305	5034	4825	182.19	219.836	169.368	171.784	182.909	134.835	209.898	187.118	223.692	3750.29	4752.47	-0.341758	0.0612794	0.562656	4607.64	4241.83	0.11928	0.525126	0.877536	3661.86	4272.55	-0.222622	0.30583	0.999936	SDHAF2	NC_003076.8	20750513	20752115	+	1281	protein_coding	succinate dehydrogenase assembly factor && sp|Q9FI44|SDAF2_ARATH Succinate dehydrogenase assembly factor 2, mitochondrial OS=Arabidopsis thaliana OX=3702 GN=SDHAF2 PE=1 SV=1 && PF03937:Flavinator of succinate dehydrogenase	-
837215	4349	2295	3755	3997	5124	5877	3763	4453	4269	140.542	78.1288	124.152	126.805	175.193	162.791	132.484	119.523	142.914	4933.17	4187.43	0.236521	0.204793	0.803727	4059.81	3524.07	0.204071	0.411977	0.834463	4813.07	3548.48	0.439707	0.109145	0.943159	AT1G07040	NC_003070.9	2160919	2163387	-	1774	protein_coding	plant/protein && - && PF07063:Domain of unknown function (DUF1338)	-
838889	3609	3466	3934	3662	3583	4678	4764	5811	4345	281.879	285.177	314.366	280.788	296.081	313.179	405.377	376.969	351.557	3907.6	4974.68	-0.348239	0.0190907	0.349496	4822.08	3748.16	0.363445	0.0238139	0.307755	3813.52	3775.79	0.0143902	0.930553	0.999936	CYTC-1	NC_003070.9	8079287	8080574	+	734	protein_coding	CYTOCHROME C-1 && sp|O23138|CYC1_ARATH Cytochrome c-1 OS=Arabidopsis thaliana OX=3702 GN=CYTC-1 PE=1 SV=1 && PF00034:Cytochrome c	-
832074	4261	3846	3305	5096	4649	4662	3513	4266	4156	136.85	130.123	108.6	160.674	157.973	128.34	122.92	113.798	138.274	4771.36	4000.78	0.254112	0.140776	0.740706	3878.89	3885.66	-0.00261087	0.988795	0.997987	4658.93	3912.84	0.251698	0.211156	0.999936	AT5G19540	NC_003076.8	6593642	6597916	+	1785	protein_coding	thermosome subunit gamma && - && -	-
818859	3972	4067	3873	4532	4305	4422	4101	4569	3911	165.969	179.02	165.573	185.905	190.318	158.377	186.689	158.569	169.292	4386.52	4219.53	0.0560036	0.728886	0.990081	4090.62	4058.99	0.0110862	0.94562	0.988709	4282.68	4088.5	0.0668536	0.703988	0.999936	GRF9	NC_003071.7	17731830	17733982	-	1372	protein_coding	general regulatory factor 9 && sp|Q96299|14339_ARATH 14-3-3-like protein GF14 mu OS=Arabidopsis thaliana OX=3702 GN=GRF9 PE=1 SV=2 && PF00244:14-3-3 protein	B3
824514	4776	3070	4832	6181	2299	5461	4145	3842	3145	145.33	98.41	150.433	184.643	74.0148	142.436	137.413	97.1019	99.1383	4515.79	3757.04	0.265524	0.389079	0.913743	3642.32	4302.32	-0.240407	0.324249	0.781461	4411.26	4333.21	0.0257925	0.940524	0.999936	CP29	NC_003074.8	19818975	19821519	-	1884	protein_coding	chloroplast RNA-binding protein 29 && sp|Q43349|CP29A_ARATH 29 kDa ribonucleoprotein, chloroplastic OS=Arabidopsis thaliana OX=3702 GN=CP29A PE=2 SV=2 && PF00076:RNA recognition motif. (a.k.a. RRM, RBD, or RNP domain)	G2-like
839277	3985	5259	4176	4301	3695	3789	3086	5023	4367	40.6503	56.5131	43.5834	43.0714	39.8785	33.1296	34.296	42.5577	46.1475	3900.94	4131.93	-0.0831658	0.66243	0.981649	4005.41	4583.35	-0.194367	0.365408	0.810447	3809.34	4617.37	-0.277577	0.212088	0.999936	ABCC5	NC_003070.9	1064264	1071080	-	5620	protein_coding	multidrug resistance-associated protein 5 && sp|Q7GB25|AB5C_ARATH ABC transporter C family member 5 OS=Arabidopsis thaliana OX=3702 GN=ABCC5 PE=2 SV=2 && PF00005:ABC transporter|PF00664:ABC transporter transmembrane region	bZIP
843261	3625	3851	3207	3672	3409	4572	4833	6287	4217	109.608	122.664	99.2104	108.998	109.056	118.494	159.207	157.891	132.089	3816.49	5090.56	-0.415558	0.00813646	0.230417	4933.91	3642.28	0.43794	0.0158635	0.255326	3724.81	3668.46	0.0220624	0.901548	0.999936	PDCB4	NC_003070.9	26050143	26052721	-	1896	protein_coding	plasmodesmata callose-binding protein 4 && sp|Q93V72|PDCB4_ARATH PLASMODESMATA CALLOSE-BINDING PROTEIN 4 OS=Arabidopsis thaliana OX=3702 GN=PDCB4 PE=1 SV=1 && PF07983:X8 domain	ERF
818093	3791	4073	5292	4315	4878	4125	4397	3824	2977	115.726	130.979	165.28	129.313	157.546	107.934	146.233	96.9557	94.1423	4434.71	3786.32	0.228078	0.335652	0.889879	3670.64	4481.01	-0.287925	0.241821	0.726475	4329.51	4515.39	-0.0607456	0.800169	0.999936	AT2G35260	NC_003071.7	14849357	14852045	+	1878	protein_coding	CAAX protease self-immunity protein && - && PF02517:CPBP intramembrane metalloprotease	-
821921	4207	5445	3051	5366	4222	3666	3658	4238	3815	136.724	186.415	101.447	171.202	145.171	102.123	129.518	114.397	128.439	4413.48	3925.89	0.168847	0.436591	0.926986	3806.07	4341.73	-0.189995	0.444159	0.847445	4311.57	4372.54	-0.0203026	0.946127	0.999936	FIB4	NC_003074.8	8376444	8378364	-	1764	protein_coding	Plastid-lipid associated protein PAP / fibrillin family protein && sp|Q9LW57|PAP6_ARATH Plastid-lipid-associated protein 6, chloroplastic OS=Arabidopsis thaliana OX=3702 GN=PAP6 PE=1 SV=1 && PF04755:PAP_fibrillin	-
830336	3637	5396	2804	6215	4620	4962	2330	3903	3800	62.708	98.0082	49.4633	105.197	84.2773	73.3319	43.7671	55.8931	67.8725	5224.32	3329.63	0.649788	0.00370176	0.141073	3227.99	4051.01	-0.327587	0.259199	0.73815	5102.75	4080.2	0.322634	0.280214	0.999936	SIR	NC_003076.8	1319074	1323364	+	3325	protein_coding	sulfite reductase && sp|Q9LZ66|SIR_ARATH Assimilatory sulfite reductase (ferredoxin), chloroplastic OS=Arabidopsis thaliana OX=3702 GN=SIR PE=1 SV=1 && -	-
827934	5646	3979	3999	4482	4164	4472	3285	4336	3260	48.1305	35.7325	34.8783	37.509	37.556	32.6766	30.5089	30.7007	28.789	4333.2	3617.65	0.260237	0.0775618	0.611208	3506.62	4628.71	-0.40054	0.0420632	0.383864	4230.53	4660.17	-0.139626	0.509453	0.999936	TOC159	NC_003075.7	1104429	1111784	+	6725	protein_coding	translocon at the outer envelope membrane of chloroplasts 159 && sp|O81283|TC159_ARATH Translocase of chloroplast 159, chloroplastic OS=Arabidopsis thaliana OX=3702 GN=TOC159 PE=1 SV=1 && -	ZF-HD
838243	5578	5549	4161	3851	4753	3359	3109	3809	3422	131.003	137.287	99.9831	88.7895	118.103	67.6192	79.5493	74.3009	83.2557	4008.22	3459.38	0.21231	0.345608	0.896509	3353.75	5210.75	-0.635777	0.00106636	0.0620271	3913.41	5247.21	-0.423254	0.114068	0.952766	HCF173	NC_003070.9	5722891	5726478	+	2441	protein_coding	high chlorophyll fluorescence phenotype 173 && sp|Q8W4D6|HC173_ARATH Protein HIGH CHLOROPHYLL FLUORESCENCE PHENOTYPE 173, chloroplastic OS=Arabidopsis thaliana OX=3702 GN=HCF173 PE=1 SV=1 && PF08547:Complex I intermediate-associated protein 30 (CIA30)|PF13460:NAD(P)H-binding	-
828896	3360	4147	3017	4458	4364	4664	3598	5051	4911	101.062	131.399	92.843	131.635	138.874	120.244	117.902	126.184	153.02	4454.38	4524.02	-0.0224388	0.895936	0.998958	4386.06	3593.33	0.287621	0.17922	0.661196	4348.45	3619.41	0.264729	0.211772	0.999936	BGLU10	NC_003075.7	13861649	13864659	-	1906	protein_coding	beta glucosidase 10 && sp|Q93ZI4|BGL10_ARATH Beta-glucosidase 10 OS=Arabidopsis thaliana OX=3702 GN=BGLU10 PE=2 SV=1 && PF00232:Glycosyl hydrolase family 1	NAC
822265	4042	6777	4455	3356	3916	3176	3405	4341	4092	94.1578	166.306	106.178	76.7478	96.5143	63.4157	86.4149	83.9903	98.7474	3484.03	3959.13	-0.184585	0.360826	0.902113	3838.36	5228.44	-0.445889	0.0745966	0.485233	3401.37	5267.86	-0.631176	0.0285488	0.647307	PHT2%3B1	NC_003074.8	9756007	9758701	+	2461	protein_coding	phosphate transporter 2%3B1 && sp|Q38954|PHT21_ARATH Inorganic phosphate transporter 2-1, chloroplastic OS=Arabidopsis thaliana OX=3702 GN=PHT2-1 PE=1 SV=1 && PF01384:Phosphate transporter family	-
828714	6789	2877	1883	4307	4879	5855	2667	4438	3831	179.439	80.1055	50.9199	111.756	136.437	132.646	76.7975	97.4269	104.895	4941.55	3618.75	0.449367	0.0167405	0.326071	3507.9	3907.54	-0.155652	0.690018	0.93097	4821.94	3929.53	0.295228	0.467835	0.999936	ABI1	NC_003075.7	13219915	13222376	-	2169	protein_coding	Protein phosphatase 2C family protein && sp|P49597|P2C56_ARATH Protein phosphatase 2C 56 OS=Arabidopsis thaliana OX=3702 GN=ABI1 PE=1 SV=2 && PF00481:Protein phosphatase 2C	CAMTA
817376	5110	3435	2757	5212	4198	5638	2542	4740	3849	173.548	122.896	95.799	173.775	150.845	164.127	94.056	133.708	135.418	4933.51	3664.51	0.428856	0.028148	0.406978	3551.97	3839.2	-0.11212	0.677206	0.928511	4816.29	3864.14	0.317762	0.220275	0.999936	LOG1	NC_003071.7	12081023	12084678	+	1688	protein_coding	Putative lysine decarboxylase family protein && sp|Q8RUN2|LOG1_ARATH Cytokinin riboside 5'-monophosphate phosphoribohydrolase LOG1 OS=Arabidopsis thaliana OX=3702 GN=LOG1 PE=1 SV=1 && PF03641:Possible lysine decarboxylase	WRKY
829566	4260	3534	3116	3748	4137	5694	3844	4839	4291	160.883	140.597	120.399	138.958	165.301	184.32	158.159	151.787	167.876	4436.92	4335.4	0.033519	0.844644	0.998127	4202.95	3712.09	0.17911	0.332837	0.788778	4328.8	3737.7	0.211858	0.319149	0.999936	AT4G34180	NC_003075.7	16369357	16371529	-	1518	protein_coding	Cyclase family protein && sp|Q93V74|CYL1_ARATH Cyclase-like protein 1 OS=Arabidopsis thaliana OX=3702 GN=CYCLASE1 PE=1 SV=1 && PF04199:Putative cyclase	G2-like
828945	5752	3814	3394	4091	4263	4857	2982	4716	3460	139.786	97.6416	84.388	97.6017	109.609	101.174	78.952	95.1912	87.1064	4351.4	3683.79	0.240056	0.124789	0.717466	3570.48	4401.49	-0.301815	0.199722	0.68069	4247.03	4430.44	-0.0610428	0.801281	0.999936	AT4G28300	NC_003075.7	14014646	14017097	+	2359	protein_coding	formin-like protein (DUF1421) && - && PF07223:UBA-like domain (DUF1421)	-
828759	6399	3287	3388	6501	3526	4427	2950	4807	2028	165.469	89.5398	89.6343	165.033	96.4666	98.1232	83.1074	103.243	54.3255	4764.94	3189.55	0.57895	0.0458476	0.506472	3090.09	4430.52	-0.519724	0.102698	0.548418	4655.98	4458.61	0.0624547	0.851774	0.999936	FBA5	NC_003075.7	13390754	13393265	+	2217	protein_coding	Aldolase superfamily protein && sp|O65581|ALFC5_ARATH Fructose-bisphosphate aldolase 5, cytosolic OS=Arabidopsis thaliana OX=3702 GN=FBA5 PE=1 SV=1 && -	FAR1
834417	3481	3693	3704	3504	4018	5264	3688	5585	4376	138.584	154.881	150.871	136.949	169.242	179.631	159.96	184.677	180.475	4185.27	4519.82	-0.110972	0.526251	0.954973	4381.09	3707.16	0.241081	0.137471	0.609543	4083.34	3734.5	0.128895	0.501102	0.999936	HOT5	NC_003076.8	17684156	17686534	+	1440	protein_coding	GroES-like zinc-binding dehydrogenase family protein && sp|Q96533|ADHX_ARATH Alcohol dehydrogenase class-3 OS=Arabidopsis thaliana OX=3702 GN=ADH2 PE=1 SV=2 && PF00107:Zinc-binding dehydrogenase|PF08240:Alcohol dehydrogenase GroES-like domain	GRF
826470	3904	3889	5011	3873	4763	4027	3394	3991	4440	74.1587	77.8217	97.3872	72.2244	95.7242	65.5678	70.2386	62.9671	87.3706	4215.84	3978.85	0.0834341	0.698181	0.986237	3858.07	4359.13	-0.176271	0.40301	0.828223	4115.22	4392.09	-0.0940524	0.686784	0.999936	CRY1	NC_003075.7	5723651	5727268	+	3018	protein_coding	cryptochrome 1 && sp|Q43125|CRY1_ARATH Cryptochrome-1 OS=Arabidopsis thaliana OX=3702 GN=CRY1 PE=1 SV=2 && PF12546:Blue/Ultraviolet sensing protein C terminal|PF03441:FAD binding domain of DNA photolyase|PF00875:DNA photolyase	C2H2
836200	4708	5005	1861	4685	3251	6965	2629	4663	3509	106.597	119.377	43.1101	104.136	77.8778	135.172	64.85	87.6905	82.3041	4802.99	3554.37	0.434363	0.0674007	0.582269	3445.02	3951.85	-0.197952	0.564859	0.893508	4686.51	3977.7	0.236639	0.53451	0.999936	ABCF1	NC_003076.8	24453258	24456115	-	2532	protein_coding	ABC transporter family protein && sp|Q9FJH6|AB1F_ARATH ABC transporter F family member 1 OS=Arabidopsis thaliana OX=3702 GN=ABCF1 PE=2 SV=1 && PF12848:ABC transporter|PF00005:ABC transporter	-
843273	3559	3249	2867	4571	3756	5199	5239	4655	4160	158.41	152.341	130.559	199.734	176.877	198.35	254.048	172.09	191.814	4428.64	4757.03	-0.102979	0.597489	0.971616	4612.1	3294.37	0.48527	0.0232616	0.303655	4323.04	3317.55	0.381972	0.0339274	0.677362	ELF5A-3	NC_003070.9	26089030	26090734	+	1288	protein_coding	eukaryotic elongation factor 5A-3 && sp|Q9C505|IF5A3_ARATH Eukaryotic translation initiation factor 5A-3 OS=Arabidopsis thaliana OX=3702 GN=ELF5A-3 PE=2 SV=1 && PF01287:Eukaryotic elongation factor 5A hypusine, DNA-binding OB fold	bHLH
843726	4245	4510	3609	4570	4040	4460	3848	4520	3442	420.311	470.414	365.599	444.215	423.217	378.516	415.088	371.716	353.048	4314.08	3944.72	0.129115	0.410784	0.921276	3823.81	4215.78	-0.140817	0.441774	0.846335	4212.09	4245.91	-0.0115784	0.951923	0.999936	AT1G73885	NC_003070.9	27786864	27787708	+	579	protein_coding	AT-rich interactive domain protein && - && -	-
838144	5391	4603	3842	3098	4259	3888	3410	4356	4333	71.2281	64.0668	51.9355	40.1835	59.5358	44.0316	49.0849	47.8024	59.3063	3731.8	4050.8	-0.118412	0.568011	0.966229	3927.41	4709.14	-0.261951	0.196252	0.677563	3641.68	4741.56	-0.38086	0.112125	0.951171	TPL	NC_003070.9	5414817	5421033	-	4339	protein_coding	Transducin family protein / WD-40 repeat family protein && sp|Q94AI7|TPL_ARATH Protein TOPLESS OS=Arabidopsis thaliana OX=3702 GN=TPL PE=1 SV=1 && -	C3H
826975	3635	4457	2967	6538	4902	4908	2726	3735	3302	101.357	130.919	84.643	178.969	144.614	117.303	82.8106	86.5005	95.3796	5419.27	3252.81	0.736344	0.000206103	0.0193841	3153.36	3776.64	-0.260183	0.228602	0.712102	5293.61	3803.71	0.47682	0.06575	0.836798	IIL1	NC_003075.7	7803863	7807984	-	2056	protein_coding	isopropyl malate isomerase large subunit 1 && sp|Q94AR8|LEUC_ARATH 3-isopropylmalate dehydratase large subunit, chloroplastic OS=Arabidopsis thaliana OX=3702 GN=IIL1 PE=1 SV=1 && PF00330:Aconitase family (aconitate hydratase)	-
836871	3178	5314	4460	3560	3837	4244	3460	5639	3356	61.5508	108.421	88.3771	67.6884	78.625	70.455	73.0075	90.7113	67.3336	3838.03	4088.12	-0.0913301	0.612789	0.974483	3961.65	4429.78	-0.160995	0.520787	0.877536	3745.91	4464.12	-0.253054	0.317979	0.999936	ARA12	NC_003076.8	26871891	26874850	-	2960	protein_coding	Subtilase family protein && sp|O65351|SBT17_ARATH Subtilisin-like protease SBT1.7 OS=Arabidopsis thaliana OX=3702 GN=SBT1.7 PE=1 SV=1 && PF00082:Subtilase family|PF17766:Fibronectin type-III domain|PF02225:PA domain|PF05922:Peptidase inhibitor I9	DBB
843385	2634	2750	3739	3215	4113	4508	4128	6912	5002	88.6692	97.5214	128.777	106.248	146.489	130.076	151.394	193.259	174.434	3900.41	5284.1	-0.438188	0.022245	0.370503	5121.43	3106.44	0.721368	0.000692705	0.0460288	3805.71	3130.32	0.281833	0.23219	0.999936	ARFA1D	NC_003070.9	26563718	26565865	-	1703	protein_coding	Ras-related small GTP-binding family protein && sp|Q9LQC8|ARF2A_ARATH ADP-ribosylation factor 2-A OS=Arabidopsis thaliana OX=3702 GN=ARF2-A PE=2 SV=2 && PF00025:ADP-ribosylation factor family	MYB_related
844378	4682	5219	3854	4395	4154	3913	3284	3994	3505	98.9722	116.22	83.3525	91.2063	92.9046	70.9003	75.6305	70.1244	76.7538	4135.87	3606.83	0.197382	0.252499	0.83902	3496.63	4692.66	-0.424483	0.0270813	0.324721	4038.49	4726.15	-0.226928	0.30924	0.999936	AT1G80380	NC_003070.9	30217116	30220595	+	2712	protein_coding	P-loop containing nucleoside triphosphate hydrolases superfamily protein && sp|Q944I4|GLYK_ARATH D-glycerate 3-kinase, chloroplastic OS=Arabidopsis thaliana OX=3702 GN=GLYK PE=1 SV=2 && -	-
828228	4642	3688	1261	5935	3089	9078	1690	2983	4629	119.016	99.6096	33.0781	149.384	83.7928	199.502	47.2061	63.5232	122.947	5785.11	3123.02	0.889497	0.0168894	0.3273	3029.04	3265.53	-0.108476	0.808331	0.960428	5644.73	3285.41	0.780874	0.0856652	0.890637	AT4G01870	NC_003075.7	808376	810611	-	2236	protein_coding	tolB protein-like protein && - && -	-
843934	4745	4234	3921	4216	4142	4153	3498	4377	3660	136.833	128.622	115.685	119.355	126.373	102.653	109.897	104.836	109.337	4142.12	3850.77	0.105127	0.498189	0.947705	3732.95	4391.34	-0.234403	0.147369	0.624839	4043.95	4422.32	-0.129147	0.487927	0.999936	VAB1	NC_003070.9	28533710	28537194	+	1988	protein_coding	ATPase%2C V1 complex%2C subunit B protein && sp|P11574|VATB1_ARATH V-type proton ATPase subunit B1 OS=Arabidopsis thaliana OX=3702 GN=VHA-B1 PE=2 SV=2 && PF02874:ATP synthase alpha/beta family, beta-barrel domain|PF00006:ATP synthase alpha/beta family, nucleotide-binding domain	MYB_related
836556	3446	3446	3699	3895	3505	4057	4509	5428	4794	276.687	291.473	303.866	307.019	297.749	279.212	394.426	361.987	398.751	3774.6	4929.8	-0.385179	0.00674361	0.206673	4779.22	3607.29	0.405781	0.00888016	0.197793	3684.98	3633.87	0.0201025	0.901468	0.999936	FKBP12	NC_003076.8	25734590	25736145	-	714	protein_coding	FK506-binding protein 12 && sp|Q8LGG0|FKB12_ARATH Peptidyl-prolyl cis-trans isomerase FKBP12 OS=Arabidopsis thaliana OX=3702 GN=FKBP12 PE=1 SV=2 && PF00254:FKBP-type peptidyl-prolyl cis-trans isomerase	-
820884	3152	3838	6306	4656	2569	3952	3078	6173	2998	94.5577	121.29	193.549	137.122	81.5387	101.621	100.598	153.811	93.1693	3658.5	3970.61	-0.118255	0.653147	0.980677	3846.86	4528.92	-0.235346	0.44181	0.846335	3573.54	4565.55	-0.35341	0.272652	0.999936	AT3G16370	NC_003074.8	5556710	5558982	+	1911	protein_coding	GDSL-like Lipase/Acylhydrolase superfamily protein && sp|Q9LU14|APG2_ARATH GDSL esterase/lipase APG OS=Arabidopsis thaliana OX=3702 GN=APG PE=2 SV=1 && PF00657:GDSL-like Lipase/Acylhydrolase	M-type_MADS
834405	5230	4072	4217	4228	3980	4463	2952	4453	3097	247.179	202.735	203.91	196.169	199.014	180.798	151.998	174.801	151.629	4178.47	3468.87	0.268245	0.0760348	0.606121	3362.06	4596.42	-0.45105	0.0117105	0.223434	4079.11	4628.48	-0.182364	0.313907	0.999936	AT5G43830	NC_003076.8	17622256	17624359	-	1213	protein_coding	aluminum induced protein with YGL and LRDR motifs && sp|P24805|TSJT1_TOBAC Stem-specific protein TSJT1 OS=Nicotiana tabacum OX=4097 GN=TSJT1 PE=2 SV=1 && PF12481:Aluminium induced protein	NAC
2746023	3080	5531	3269	4777	3458	5446	2844	4903	3353	81.3322	153.86	88.3185	123.837	96.6108	123.267	81.8188	107.536	91.7224	4462.05	3647.59	0.290664	0.122454	0.716232	3535.09	4070.03	-0.203161	0.461938	0.854274	4355.81	4100.68	0.0871552	0.765629	0.999936	AT5G28237	NC_003076.8	10207287	10213598	-	2171	protein_coding	Pyridoxal-5'-phosphate-dependent enzyme family protein && sp|P25269|TRBP2_ARATH Tryptophan synthase beta chain 2, chloroplastic OS=Arabidopsis thaliana OX=3702 GN=TSB2 PE=1 SV=2 && PF00291:Pyridoxal-phosphate dependent enzyme	-
826564	4440	4119	2798	4737	4502	4164	3331	3644	4898	152.876	149.403	98.5667	160.12	164.003	122.892	124.952	104.211	174.705	4450.96	4019.06	0.147305	0.52876	0.955337	3897.73	3869.35	0.0104426	0.968926	0.994007	4346.23	3895.69	0.157813	0.530237	0.999936	AT4G09760	NC_003075.7	6148758	6151399	-	1665	protein_coding	Protein kinase superfamily protein && sp|Q9SZ92|CK3_ARATH Probable choline kinase 3 OS=Arabidopsis thaliana OX=3702 GN=At4g09760 PE=2 SV=1 && -	HD-ZIP
823531	3961	4750	3035	3917	3693	4525	4152	4216	4316	116.81	147.564	91.5712	113.4	115.224	114.38	133.397	103.266	131.852	3988.07	4281.76	-0.102304	0.540654	0.959341	4151.61	4010.92	0.0496538	0.832298	0.964773	3892.71	4039.41	-0.0533487	0.816136	0.999936	J3	NC_003074.8	15868631	15871256	-	1944	protein_coding	DNAJ homologue 3 && sp|Q94AW8|DNAJ3_ARATH Chaperone protein dnaJ 3 OS=Arabidopsis thaliana OX=3702 GN=ATJ3 PE=1 SV=2 && PF00684:DnaJ central domain|PF01556:DnaJ C terminal domain|PF00226:DnaJ domain	G2-like
825814	3550	4204	3720	3779	5006	3976	3524	4441	4297	96.9127	120.9	103.901	101.278	144.588	93.0369	104.809	100.696	121.52	4257.67	4104.77	0.0526568	0.805874	0.996315	3979.65	3914.54	0.0237565	0.896738	0.980062	4155.86	3943.47	0.0755767	0.753837	0.999936	ABCI8	NC_003075.7	2427686	2429899	-	2100	protein_coding	ATP binding cassette protein 1 && sp|Q9ZS97|AB8I_ARATH UPF0051 protein ABCI8, chloroplastic OS=Arabidopsis thaliana OX=3702 GN=ABCI8 PE=2 SV=1 && PF01458:Uncharacterized protein family (UPF0051)	-
817866	3758	3887	4059	3758	3534	4293	3834	5132	4214	145.176	158.184	160.429	142.521	144.442	142.153	161.362	164.666	168.641	3808.66	4387.78	-0.204233	0.125171	0.717525	4253.4	3987.57	0.0931217	0.539127	0.883664	3717.65	4017.01	-0.11173	0.480658	0.999936	ATP3	NC_003071.7	14018610	14021185	-	1484	protein_coding	gamma subunit of Mt ATP synthase && sp|Q96250|ATPG3_ARATH ATP synthase subunit gamma, mitochondrial OS=Arabidopsis thaliana OX=3702 GN=ATPC PE=1 SV=1 && PF00231:ATP synthase	C2H2
827412	3976	3739	3577	4212	4210	4763	3562	4603	3800	135.436	134.169	124.661	140.851	151.725	139.067	132.188	130.229	134.091	4345.04	3988.7	0.123404	0.370054	0.906262	3866.59	3845.26	0.00795514	0.958004	0.992113	4241.18	3872.79	0.131038	0.416469	0.999936	CLPR4	NC_003075.7	9585283	9589376	-	1683	protein_coding	CLP protease R subunit 4 && sp|Q8LB10|CLPR4_ARATH ATP-dependent Clp protease proteolytic subunit-related protein 4, chloroplastic OS=Arabidopsis thaliana OX=3702 GN=CLPR4 PE=1 SV=1 && PF00574:Clp protease	-
828139	3400	5874	3344	4040	4036	3318	4073	3881	4465	89.1662	162.28	89.7249	104.013	111.985	74.5855	116.372	84.5366	121.303	3798.81	4209.76	-0.148182	0.511154	0.951952	4082.21	4322.2	-0.0824786	0.772664	0.951541	3709.66	4354.43	-0.231245	0.450215	0.999936	AT4G02920	NC_003075.7	1292483	1295263	+	2186	protein_coding	hypothetical protein && - && -	-
843600	5192	3812	2578	3921	5147	4427	2850	4224	4205	204.852	158.442	104.067	151.875	214.857	149.717	122.507	138.423	171.871	4489.3	3758.82	0.256094	0.243242	0.833288	3644.23	3937.99	-0.111857	0.685558	0.930092	4381.57	3963.46	0.144611	0.627424	0.999936	CAD1	NC_003070.9	27359109	27361024	-	1453	protein_coding	cinnamyl-alcohol dehydrogenase && sp|Q9CAI3|CADH1_ARATH Probable cinnamyl alcohol dehydrogenase 1 OS=Arabidopsis thaliana OX=3702 GN=CAD1 PE=2 SV=1 && PF08240:Alcohol dehydrogenase GroES-like domain|PF00107:Zinc-binding dehydrogenase	HB-other
828670	4897	3717	3567	4559	4420	4070	3217	4167	3696	141.715	113.316	105.612	129.521	135.331	100.957	101.426	100.159	110.802	4333.79	3698.88	0.228425	0.194274	0.795226	3585.86	4141.12	-0.207762	0.272561	0.746647	4231.69	4169.51	0.0212349	0.923598	0.999936	ACD1-LIKE	NC_003075.7	13080827	13083260	-	1981	protein_coding	ACD1-like protein && sp|Q8W496|PTC52_ARATH Protochlorophyllide-dependent translocon component 52, chloroplastic OS=Arabidopsis thaliana OX=3702 GN=PTC52 PE=2 SV=1 && PF00355:Rieske [2Fe-2S] domain|PF08417:Pheophorbide a oxygenase	-
820398	5150	3446	3899	4359	3883	4876	3102	4093	3500	18.7265	13.2001	14.5054	15.5604	14.9385	15.1974	12.2886	12.3615	13.184	4308.68	3565.34	0.273244	0.0449162	0.501316	3456.27	4242.89	-0.295881	0.134617	0.605207	4205.93	4271.94	-0.0225004	0.912535	0.999936	BIG	NC_003074.8	430877	448680	-	15766	protein_coding	auxin transport protein (BIG) && sp|Q9SRU2|BIG_ARATH Auxin transport protein BIG OS=Arabidopsis thaliana OX=3702 GN=BIG PE=1 SV=2 && PF00569:Zinc finger, ZZ type|PF13764:E3 ubiquitin-protein ligase UBR4	-
827228	4125	4615	4191	3803	3791	3890	3698	4579	3588	155.375	183.121	161.51	140.627	151.077	125.592	151.752	143.254	140.004	3798.6	3957.37	-0.0591867	0.69831	0.986237	3836.1	4409.53	-0.200994	0.2167	0.701149	3708.35	4441.91	-0.260485	0.154372	0.999936	AT4G15545	NC_003075.7	8875656	8877799	+	1522	protein_coding	PH-response transcription factor && sp|Q93W28|Y4554_ARATH Uncharacterized protein At4g15545 OS=Arabidopsis thaliana OX=3702 GN=At4g15545 PE=1 SV=1 && -	-
825044	5234	3306	3808	3774	4337	4883	2785	4116	4031	120.894	80.442	89.9895	85.5768	105.986	96.6747	70.0821	78.9632	96.4523	4279.67	3642.06	0.232708	0.217109	0.813178	3530.98	4191.05	-0.247276	0.28353	0.754438	4176.37	4219.47	-0.0148716	0.948077	0.999936	CSY2	NC_003074.8	21724306	21728137	-	2482	protein_coding	citrate synthase 2 && sp|Q9LXS6|CISY2_ARATH Citrate synthase 2, peroxisomal OS=Arabidopsis thaliana OX=3702 GN=CSY2 PE=2 SV=1 && PF00285:Citrate synthase, C-terminal domain	-
834090	5657	3528	3571	4643	4961	5240	3320	2933	2378	93.7848	61.6149	60.5705	75.5665	87.0171	74.4619	59.9648	40.3867	40.8403	4903.03	2918.11	0.748826	0.000331396	0.0272876	2829.02	4329.57	-0.614098	0.0186668	0.275624	4785.74	4358.23	0.134932	0.575951	0.999936	CLC-A	NC_003076.8	16381314	16385424	-	3458	protein_coding	chloride channel A && sp|P92941|CLCA_ARATH Chloride channel protein CLC-a OS=Arabidopsis thaliana OX=3702 GN=CLC-A PE=1 SV=2 && PF00654:Voltage gated chloride channel	-
842976	4343	3078	2004	4725	2908	6519	2446	4349	5828	216.315	161.501	102.122	231.037	153.243	278.313	132.729	179.914	300.709	4560.42	4219.68	0.112125	0.723041	0.990081	4092.11	3203.7	0.353089	0.311654	0.773177	4450.51	3224.14	0.465117	0.16177	0.999936	SAG24	NC_003070.9	24839090	24840806	+	1151	protein_coding	senescence associated gene 24 && sp|Q93W22|RL103_ARATH 60S ribosomal protein L10-3 OS=Arabidopsis thaliana OX=3702 GN=RPL10C PE=2 SV=1 && PF00252:Ribosomal protein L16p/L10e	B3
835808	2907	3266	3597	3663	4304	4246	5049	4564	4574	193.559	229.084	245.038	239.436	303.2	242.329	366.257	252.402	315.497	4042.97	4807.15	-0.249688	0.216868	0.813178	4661.05	3330.09	0.484947	0.0211283	0.290937	3945.97	3355.23	0.2339	0.253169	0.999936	AT5G57040	NC_003076.8	23083898	23085246	-	861	protein_coding	Lactoylglutathione lyase / glyoxalase I family protein && - && PF00903:Glyoxalase/Bleomycin resistance protein/Dioxygenase superfamily	-
837168	6144	3915	3444	3140	4288	4294	3297	3645	3976	226.658	152.147	129.99	113.719	167.365	135.781	132.511	111.686	151.949	3875.92	3679.44	0.0751047	0.721164	0.990081	3567.73	4584.43	-0.361852	0.158051	0.638104	3781.88	4614.26	-0.287059	0.301018	0.999936	PDS1	NC_003070.9	2011885	2013545	-	1554	protein_coding	4-hydroxyphenylpyruvate dioxygenase && sp|P93836|HPPD_ARATH 4-hydroxyphenylpyruvate dioxygenase OS=Arabidopsis thaliana OX=3702 GN=HPD PE=1 SV=2 && PF00903:Glyoxalase/Bleomycin resistance protein/Dioxygenase superfamily	G2-like
829652	5054	4287	3310	4476	3844	4037	3385	4183	3537	218.341	195.103	146.303	189.834	175.7	149.491	159.32	150.096	158.295	4086.79	3709.7	0.139616	0.383711	0.912053	3596.24	4306.1	-0.259938	0.206569	0.688495	3990.69	4335.38	-0.119587	0.601314	0.999936	APX3	NC_003075.7	16664724	16667721	-	1327	protein_coding	ascorbate peroxidase 3 && sp|Q42564|APX3_ARATH L-ascorbate peroxidase 3 OS=Arabidopsis thaliana OX=3702 GN=APX3 PE=1 SV=1 && PF00141:Peroxidase	TCP
822203	4902	5142	4122	4926	3046	3545	2884	4529	2981	220.758	243.941	189.922	217.782	145.132	136.841	141.498	169.405	139.071	3802.7	3423.97	0.151195	0.496531	0.947705	3318.36	4829.71	-0.541287	0.00414952	0.133686	3715.16	4864.16	-0.388799	0.12154	0.970435	PRXQ	NC_003074.8	9524590	9526501	+	1273	protein_coding	Thioredoxin superfamily protein && sp|Q9LU86|PRXQ_ARATH Peroxiredoxin Q, chloroplastic OS=Arabidopsis thaliana OX=3702 GN=PRXQ PE=1 SV=1 && PF00578:AhpC/TSA family	-
819686	4153	3006	3562	5159	2447	6346	3226	4584	3515	71.39	54.4346	62.6462	87.0614	44.504	93.5044	60.416	65.4485	62.5938	4487.39	3756.77	0.256491	0.339225	0.892162	3641.45	3642.45	-0.000377263	0.998322	0.999523	4380.43	3668.01	0.25616	0.40132	0.999936	AT3G05220	NC_003074.8	1488329	1491772	+	3335	protein_coding	Heavy metal transport/detoxification superfamily protein && sp|Q0WV37|HIP34_ARATH Heavy metal-associated isoprenylated plant protein 34 OS=Arabidopsis thaliana OX=3702 GN=HIPP34 PE=2 SV=1 && PF00403:Heavy-metal-associated domain	MIKC_MADS
822403	3570	4617	4304	4777	3251	3904	3807	4842	2853	152.848	208.239	188.533	200.785	147.264	143.271	177.577	172.185	126.539	3932.94	3812.09	0.044958	0.834886	0.997803	3694.46	4263.51	-0.206612	0.342177	0.79553	3841.46	4295.71	-0.161245	0.489591	0.999936	RPL12-A	NC_003074.8	10318455	10319920	+	1339	protein_coding	ribosomal protein L12-A && sp|P36210|RK121_ARATH 50S ribosomal protein L12-1, chloroplastic OS=Arabidopsis thaliana OX=3702 GN=RPL12A PE=2 SV=1 && PF16320:Ribosomal protein L7/L12 dimerisation domain|PF00542:Ribosomal protein L7/L12 C-terminal domain	Dof
819182	4593	3493	2953	4308	4288	4563	3677	4277	3764	182.601	146.29	120.114	168.138	180.364	155.494	159.262	141.229	155.019	4346.73	3925.99	0.146897	0.330122	0.88802	3806.09	3753.55	0.0199692	0.924648	0.98565	4243.25	3778.81	0.167167	0.451946	0.999936	PEX11D	NC_003071.7	18839435	18841403	+	1442	protein_coding	peroxin 11D && sp|O80845|PX11D_ARATH Peroxisomal membrane protein 11D OS=Arabidopsis thaliana OX=3702 GN=PEX11D PE=1 SV=2 && PF05648:Peroxisomal biogenesis factor 11 (PEX11)	ERF
832703	5127	2259	1401	5061	2694	9640	2127	3949	3655	113.924	52.8784	31.8504	110.401	63.3342	183.605	51.491	72.8817	84.1336	5513.82	3215.52	0.778064	0.0232671	0.377898	3117.17	2974.06	0.067806	0.865665	0.971884	5377.7	2990.84	0.846473	0.0768462	0.870277	MSS1	NC_003076.8	9243398	9247540	-	2580	protein_coding	Major facilitator superfamily protein && sp|Q94AZ2|STP13_ARATH Sugar transport protein 13 OS=Arabidopsis thaliana OX=3702 GN=STP13 PE=1 SV=2 && PF00083:Sugar (and other) transporter	MYB_related
824015	5547	5012	3767	4134	3741	4034	2745	3978	2926	128.902	122.694	89.5619	94.3099	91.977	80.3516	69.4955	76.7798	70.438	3933.78	3195.66	0.299557	0.0497503	0.523016	3097.44	4879	-0.65543	0.00128208	0.0687259	3840.75	4912.49	-0.355126	0.103104	0.928248	CSR1	NC_003074.8	18001283	18003749	-	2467	protein_coding	chlorsulfuron/imidazolinone resistant 1 && sp|P17597|ILVB_ARATH Acetolactate synthase, chloroplastic OS=Arabidopsis thaliana OX=3702 GN=ALS PE=1 SV=1 && PF02775:Thiamine pyrophosphate enzyme, C-terminal TPP binding domain|PF00205:Thiamine pyrophosphate enzyme, central domain|PF02776:Thiamine pyrophosphate enzyme, N-terminal TPP binding domain	-
814673	4207	3652	3803	3691	3964	5205	3354	4287	3666	113.337	103.643	104.822	97.6176	112.985	120.192	98.4407	95.9252	102.311	4210.97	3773.53	0.158339	0.31249	0.882409	3658.13	3968.27	-0.11747	0.44411	0.847435	4108.87	3996.59	0.040006	0.821311	0.999936	MPK17	NC_003071.7	199491	203126	-	2128	protein_coding	MAP kinase 17 && sp|Q84M93|MPK17_ARATH Mitogen-activated protein kinase 17 OS=Arabidopsis thaliana OX=3702 GN=MPK17 PE=2 SV=1 && PF00069:Protein kinase domain	C3H
816633	4261	4273	3726	4123	3913	3948	3083	4400	4029	100.155	105.804	89.6041	95.1387	97.3102	79.5414	78.9487	85.8998	98.1041	3967.33	3833.42	0.0494039	0.77401	0.994176	3716.31	4177.7	-0.168824	0.345067	0.797075	3873.52	4207.59	-0.119446	0.523903	0.999936	SYTA	NC_003071.7	9014470	9018099	+	2439	protein_coding	synaptotagmin A && sp|Q9SKR2|SYT1_ARATH Synaptotagmin-1 OS=Arabidopsis thaliana OX=3702 GN=SYT1 PE=1 SV=2 && PF17047:Synaptotagmin-like mitochondrial-lipid-binding domain|PF00168:C2 domain	bZIP
843368	4743	3740	4110	4184	4178	4584	2675	3984	3540	23.3619	19.4061	20.712	20.2317	21.7727	19.3534	14.3546	16.2988	18.063	4271.33	3389.16	0.333632	0.040405	0.477995	3285.5	4281.62	-0.382028	0.0362795	0.363123	4169.43	4311.85	-0.0485441	0.782651	0.999936	UPL2	NC_003070.9	26488454	26501652	-	11639	protein_coding	ubiquitin-protein ligase 2 && sp|Q8H0T4|UPL2_ARATH E3 ubiquitin-protein ligase UPL2 OS=Arabidopsis thaliana OX=3702 GN=UPL2 PE=1 SV=3 && PF06025:Domain of Unknown Function (DUF913)|PF14377:Ubiquitin binding region|PF00632:HECT-domain (ubiquitin-transferase)|PF06012:Domain of Unknown Function (DUF908)|PF00627:UBA/TS-N domain	NF-YB
836865	4123	4878	3916	3812	2047	5510	3984	3506	3918	119.076	148.41	115.712	108.081	62.5486	136.401	125.355	84.1013	117.221	3644.23	3875.61	-0.0885326	0.758507	0.992196	3758.15	4407.91	-0.230248	0.302308	0.767394	3556.17	4440.06	-0.320096	0.29284	0.999936	MYBR1	NC_003076.8	26854022	26856006	+	1985	protein_coding	myb domain protein r1 && sp|Q9FDW1|MYB44_ARATH Transcription factor MYB44 OS=Arabidopsis thaliana OX=3702 GN=MYB44 PE=1 SV=1 && -	MYB
835549	3900	4095	3768	4593	3543	4386	3706	4635	3025	222.027	245.588	219.471	256.698	213.404	214.026	229.858	219.165	178.401	4119.29	3776.49	0.125309	0.480344	0.941922	3660.25	4009.26	-0.131353	0.467064	0.85649	4022.27	4038.41	-0.00577848	0.974592	0.999936	RPL24	NC_003076.8	22182843	22184610	+	1007	protein_coding	Translation protein SH3-like family protein && sp|P92959|RK24_ARATH 50S ribosomal protein L24, chloroplastic OS=Arabidopsis thaliana OX=3702 GN=RPL24 PE=2 SV=2 && PF00467:KOW motif|PF17136:Ribosomal proteins 50S L24/mitochondrial 39S L24	-
817515	2810	3967	4258	4194	4194	4379	3039	4080	4725	69.7978	103.803	108.21	102.27	110.218	93.2324	82.2391	84.1735	121.582	4220.17	3972.88	0.0871189	0.671943	0.983078	3852.35	3766.99	0.0322951	0.898336	0.980408	4119.78	3796.38	0.117921	0.615535	0.999936	PHT4%3B1	NC_003071.7	12673099	12676092	-	2308	protein_coding	phosphate transporter 4%3B1 && sp|O82390|ANTR1_ARATH Sodium-dependent phosphate transport protein 1, chloroplastic OS=Arabidopsis thaliana OX=3702 GN=ANTR1 PE=1 SV=1 && PF07690:Major Facilitator Superfamily	-
824631	3711	5216	3254	3678	4841	3621	3396	4088	3835	91.2292	135.08	81.8438	88.7644	125.912	76.3006	90.9541	83.4706	97.6649	4059.33	3792.51	0.0979733	0.656149	0.980677	3676.85	4164.93	-0.179842	0.444316	0.847555	3962.6	4195.28	-0.0823972	0.775841	0.999936	GR	NC_003074.8	20229637	20233211	-	2332	protein_coding	glutathione reductase && sp|P42770|GSHRP_ARATH Glutathione reductase, chloroplastic OS=Arabidopsis thaliana OX=3702 GN=EMB2360 PE=2 SV=1 && PF02852:Pyridine nucleotide-disulphide oxidoreductase, dimerisation domain|PF07992:Pyridine nucleotide-disulphide oxidoreductase	MYB_related
819321	4257	5364	3786	3626	3305	4717	2962	4223	3373	70.6566	93.7882	64.2917	59.0828	58.0376	67.1076	53.5607	58.217	57.9957	3805.92	3505.05	0.118859	0.429029	0.925753	3397.57	4578.78	-0.43039	0.0350453	0.358643	3714.25	4612.01	-0.312236	0.153231	0.999936	SPL1	NC_003071.7	19336653	19340869	+	3454	protein_coding	squamosa promoter binding protein-like 1 && sp|Q9SMX9|SPL1_ARATH Squamosa promoter-binding-like protein 1 OS=Arabidopsis thaliana OX=3702 GN=SPL1 PE=1 SV=2 && PF03110:SBP domain	SBP
841755	5385	3701	4187	4005	3978	3710	3346	4050	3223	127.515	92.3222	101.439	93.103	99.6622	75.3021	86.3206	79.6547	79.0619	3881.35	3545.83	0.130318	0.447084	0.929494	3437.23	4507.99	-0.391313	0.0421215	0.384068	3789.67	4539.04	-0.260448	0.240342	0.999936	AT1G53210	NC_003070.9	19844450	19847856	+	2421	protein_coding	sodium/calcium exchanger family protein / calcium-binding EF hand family protein && sp|Q8L636|NCL_ARATH Sodium/calcium exchanger NCL OS=Arabidopsis thaliana OX=3702 GN=NCL PE=2 SV=1 && PF01699:Sodium/calcium exchanger protein	bZIP
842403	4523	3407	5685	4417	2259	3815	4463	3142	3867	88.0466	69.8665	113.225	84.4108	46.5255	63.6557	94.6509	50.801	77.9813	3425.32	3932.58	-0.199014	0.481821	0.941922	3813.78	4624.72	-0.278337	0.321785	0.780087	3345.77	4659.34	-0.477753	0.101507	0.924611	AT1G61100	NC_003070.9	22508524	22512333	-	2945	protein_coding	disease resistance protein (TIR class) && sp|O80386|CIP7_ARATH COP1-interacting protein 7 OS=Arabidopsis thaliana OX=3702 GN=CIP7 PE=1 SV=1 && -	-
830541	5357	4434	4483	2016	3054	2483	6213	3504	4000	92.3915	80.5595	79.1051	34.1338	55.7274	36.7066	116.741	50.1943	71.4662	2517.3	4735.87	-0.911722	0.00368713	0.14104	4592.74	4855.56	-0.0804553	0.787019	0.95475	2456.49	4889.73	-0.993346	6.63317e-05	0.0170578	ABCG22	NC_003076.8	1989650	1994961	-	3324	protein_coding	ABC-2 type transporter family protein && sp|Q93YS4|AB22G_ARATH ABC transporter G family member 22 OS=Arabidopsis thaliana OX=3702 GN=ABCG22 PE=1 SV=1 && -	MYB_related
840953	3429	4281	4064	4977	3491	4398	2965	4391	3512	95.196	125.201	115.433	135.645	102.539	104.656	89.6784	101.25	101.003	4232.67	3603.35	0.232147	0.192244	0.793752	3492.83	4017.61	-0.201843	0.271858	0.746582	4133.66	4047.85	0.0302764	0.889369	0.999936	FBP	NC_003070.9	16467298	16470500	+	2065	protein_coding	Inositol monophosphatase family protein && sp|Q9MA79|F16P2_ARATH Fructose-1,6-bisphosphatase, cytosolic OS=Arabidopsis thaliana OX=3702 GN=CYFBP PE=1 SV=1 && PF00316:Fructose-1-6-bisphosphatase, N-terminal domain	MYB_related
816830	6847	3082	4139	3422	4287	4462	3022	3128	3094	187.365	88.8445	115.88	91.9288	124.117	104.658	90.0936	71.0941	87.7078	4019.55	3116.56	0.36721	0.0539683	0.536881	3021.73	4762.2	-0.656376	0.0218759	0.294199	3922.39	4792.83	-0.289205	0.341555	0.999936	SNG1	NC_003071.7	9786087	9790335	+	2095	protein_coding	sinapoylglucose 1 && sp|Q8RUW5|SCP8_ARATH Serine carboxypeptidase-like 8 OS=Arabidopsis thaliana OX=3702 GN=SCPL8 PE=1 SV=2 && PF00450:Serine carboxypeptidase	MYB_related
824030	4632	4773	2274	3880	3871	4346	3288	4911	3504	223.336	242.433	112.177	183.656	197.47	179.612	172.716	196.67	175.019	3987.71	3869.13	0.0433196	0.77034	0.994039	3750.09	3985.05	-0.0876181	0.761764	0.948849	3892.46	4011.61	-0.0435105	0.885931	0.999936	CXE12	NC_003074.8	18037046	18038234	-	1189	protein_coding	alpha/beta-Hydrolases superfamily protein && sp|Q9SMN0|CXE12_ARATH Probable carboxylesterase 12 OS=Arabidopsis thaliana OX=3702 GN=CXE12 PE=1 SV=1 && PF07859:alpha/beta hydrolase fold	NAC
824035	3767	4204	3843	3517	4042	4112	4157	4360	3452	155.701	183.049	162.514	142.709	176.758	145.682	187.192	149.679	147.807	3859.31	4018	-0.0581182	0.750186	0.991623	3895.08	4028.49	-0.0486844	0.792899	0.955582	3766.7	4058.08	-0.107569	0.571864	0.999936	SWEET11	NC_003074.8	18052466	18054832	-	1387	protein_coding	Nodulin MtN3 family protein && sp|Q9SMM5|SWT11_ARATH Bidirectional sugar transporter SWEET11 OS=Arabidopsis thaliana OX=3702 GN=SWEET11 PE=1 SV=1 && PF03083:Sugar efflux transporter for intercellular exchange	DBB
828316	3754	3407	3286	4142	3882	4512	3584	4953	3924	210.785	201.525	188.772	228.318	230.616	217.156	219.243	230.99	228.247	4128.42	4140.6	-0.00436183	0.974386	0.999861	4013.64	3556.51	0.174482	0.257768	0.737206	4030.06	3581.83	0.170056	0.291342	0.999936	ISU1	NC_003075.7	11759103	11761057	-	1021	protein_coding	SufE/NifU family protein && sp|O49627|ISU1_ARATH Iron-sulfur cluster assembly protein 1 OS=Arabidopsis thaliana OX=3702 GN=ISU1 PE=1 SV=1 && PF01592:NifU-like N terminal domain	-
817332	3884	3123	3900	4051	3226	4885	4060	4850	3412	128.559	108.895	132.073	131.635	112.974	138.594	146.407	133.335	116.994	3969.14	4107.17	-0.0491781	0.774126	0.994176	3981.02	3708.17	0.102384	0.57489	0.896997	3874.17	3734.98	0.0528529	0.780225	0.999936	AXS1	NC_003071.7	11864277	11866998	-	1732	protein_coding	UDP-D-apiose/UDP-D-xylose synthase 1 && sp|Q9ZUY6|AXS1_ARATH UDP-D-apiose/UDP-D-xylose synthase 1 OS=Arabidopsis thaliana OX=3702 GN=AXS1 PE=1 SV=1 && PF01370:NAD dependent epimerase/dehydratase family	MYB
825104	7081	2266	3527	6256	1626	5761	3964	2326	2575	150.852	50.8544	76.8756	130.839	36.6494	105.199	92.0033	41.1573	56.8284	4384.5	3055.45	0.521221	0.201344	0.801486	2963.03	4347.26	-0.553198	0.165403	0.646644	4283.1	4373.63	-0.0301532	0.950131	0.999936	AT3G59350	NC_003074.8	21932337	21935231	+	2691	protein_coding	Protein kinase superfamily protein && sp|B9DFG5|PTI13_ARATH PTI1-like tyrosine-protein kinase 3 OS=Arabidopsis thaliana OX=3702 GN=PTI13 PE=1 SV=1 && PF07714:Protein tyrosine kinase	Whirly
819373	3299	3950	2914	2885	3250	6400	2594	6553	3506	80.2406	101.209	72.5148	68.8877	83.6343	133.428	68.7375	132.383	88.3393	4032.79	4078.52	-0.0163299	0.957221	0.999861	3951.43	3469.15	0.188022	0.491848	0.866583	3932.12	3494.23	0.170471	0.560934	0.999936	MHX	NC_003071.7	19524117	19527580	-	2357	protein_coding	magnesium/proton exchanger && sp|O22252|MHX_ARATH Magnesium/proton exchanger OS=Arabidopsis thaliana OX=3702 GN=MHX PE=2 SV=3 && PF01699:Sodium/calcium exchanger protein	-
836321	3664	3646	4639	3671	3708	4794	2930	4697	3591	54.277	56.8968	70.3089	53.3862	58.1151	60.8716	47.2868	57.7911	55.1069	3990.21	3705.47	0.106685	0.507791	0.950735	3591.61	4068.13	-0.179622	0.34454	0.796889	3893.98	4098.83	-0.0739374	0.700571	0.999936	ARF2	NC_003076.8	24910191	24915395	+	3870	protein_coding	auxin response factor 2 && sp|Q94JM3|ARFB_ARATH Auxin response factor 2 OS=Arabidopsis thaliana OX=3702 GN=ARF2 PE=1 SV=2 && PF02362:B3 DNA binding domain|PF02309:AUX/IAA family|PF06507:Auxin response factor	ARF
821163	4377	3688	3274	3482	4176	3877	3469	5035	3902	114.788	101.888	87.8466	89.6467	115.87	87.1512	99.1146	109.673	106.008	3827.13	4113.23	-0.104234	0.557629	0.963385	3986.99	3858.49	0.0473108	0.793448	0.955582	3735.49	3885.23	-0.0568202	0.792765	0.999936	AT3G02360	NC_003074.8	481776	484152	+	2186	protein_coding	6-phosphogluconate dehydrogenase family protein && sp|Q9FWA3|6PGD2_ARATH 6-phosphogluconate dehydrogenase, decarboxylating 2 OS=Arabidopsis thaliana OX=3702 GN=PGD2 PE=1 SV=1 && PF00393:6-phosphogluconate dehydrogenase, C-terminal domain|PF03446:NAD binding domain of 6-phosphogluconate dehydrogenase	-
825042	3543	3425	3892	3428	4022	4256	4089	4926	3664	150.233	152.991	168.847	142.699	180.437	154.687	188.896	173.488	160.946	3864.57	4229.07	-0.13009	0.440879	0.927922	4099.34	3697.59	0.14877	0.364297	0.809892	3771.49	3724.88	0.0178665	0.923278	0.999936	AT3G58730	NC_003074.8	21718188	21720053	-	1352	protein_coding	vacuolar ATP synthase subunit D (VATD) / V-ATPase D subunit / vacuolar proton pump D subunit (VATPD) && sp|Q9XGM1|VATD_ARATH V-type proton ATPase subunit D OS=Arabidopsis thaliana OX=3702 GN=VHA-D PE=1 SV=2 && PF01813:ATP synthase subunit D	-
820206	3887	4930	3690	2528	4989	4017	2520	4121	4548	80.0418	106.945	77.7417	51.105	108.694	70.9023	56.5346	70.483	97.0181	3844.09	3728.08	0.0441172	0.883019	0.998958	3614.72	4270.98	-0.240659	0.343853	0.79631	3749.8	4302.23	-0.198336	0.520454	0.999936	SPD1	NC_003074.8	3238996	3242599	+	2784	protein_coding	P-loop containing nucleoside triphosphate hydrolases superfamily protein && sp|F4J3R7|SPD1_ARATH Protein SEEDLING PLASTID DEVELOPMENT 1 OS=Arabidopsis thaliana OX=3702 GN=SPD1 PE=2 SV=1 && -	WRKY
822032	6622	4244	3544	3347	3826	2695	1792	5290	3863	257.202	173.648	140.833	127.622	157.224	89.7223	75.8289	170.656	155.432	3306.72	3546.26	-0.101171	0.748033	0.991623	3436.67	4892.81	-0.509527	0.127135	0.594572	3228.95	4924.43	-0.609034	0.0476867	0.76644	AT3G24420	NC_003074.8	8862813	8865239	-	1476	protein_coding	alpha/beta-Hydrolases superfamily protein && sp|Q9SZU7|KAI2_ARATH Probable esterase KAI2 OS=Arabidopsis thaliana OX=3702 GN=KAI2 PE=1 SV=1 && PF00561:alpha/beta hydrolase fold	-
828003	4488	4437	3049	3719	3821	3893	3917	4448	3448	65.9551	68.6903	45.8435	53.6545	59.4103	49.0384	62.7135	54.2925	52.492	3782.22	3952.09	-0.0634251	0.700434	0.986237	3831.05	4081.67	-0.0914611	0.6751	0.928129	3692.2	4109.87	-0.154673	0.500529	0.999936	AT4G03260	NC_003075.7	1428102	1432690	+	3901	protein_coding	Outer arm dynein light chain 1 protein && - && PF13855:Leucine rich repeat	-
829639	2689	3402	3680	3611	3077	4956	4422	5365	4013	138.88	185.094	194.456	183.088	168.138	219.4	248.816	230.143	214.708	3788.32	4602.21	-0.280574	0.103377	0.678725	4461.05	3333.16	0.420499	0.0334478	0.354471	3696.81	3358.75	0.138487	0.534506	0.999936	ROC5	NC_003075.7	16614204	16615313	+	1110	protein_coding	rotamase cyclophilin 5 && sp|Q42406|CP18D_ARATH Peptidyl-prolyl cis-trans isomerase CYP18-4 OS=Arabidopsis thaliana OX=3702 GN=CYP18-4 PE=1 SV=1 && PF00160:Cyclophilin type peptidyl-prolyl cis-trans isomerase/CLD	C3H
820001	4190	3500	4104	3608	3587	4477	3337	4820	3548	41.9795	36.9404	42.0684	35.4874	38.0228	38.4474	36.4243	40.1098	36.8246	3831.79	3877.11	-0.0170714	0.905057	0.998958	3757.96	4011.23	-0.0940243	0.55891	0.891099	3739.69	4040.17	-0.111507	0.502707	0.999936	AT3G08530	NC_003074.8	2586804	2595654	-	5722	protein_coding	Clathrin%2C heavy chain && sp|Q0WLB5|CLAH2_ARATH Clathrin heavy chain 2 OS=Arabidopsis thaliana OX=3702 GN=CHC2 PE=1 SV=1 && PF09268:Clathrin, heavy-chain linker|PF01394:Clathrin propeller repeat|PF00637:Region in Clathrin and VPS|PF13838:Clathrin-H-link	bHLH
837379	4475	5717	2527	4044	4307	3680	2761	4218	3412	149.677	201.437	86.4751	132.787	152.414	105.503	100.609	117.178	118.222	4005.23	3442.46	0.218193	0.257269	0.843217	3336.89	4348.97	-0.382117	0.196453	0.677563	3910.59	4378.98	-0.163254	0.615348	0.999936	ACHT4	NC_003070.9	2712694	2714833	+	1714	protein_coding	atypical CYS HIS rich thioredoxin 4 && sp|O64654|TRL11_ARATH Thioredoxin-like 1-1, chloroplastic OS=Arabidopsis thaliana OX=3702 GN=At1g08570 PE=2 SV=1 && PF00085:Thioredoxin	HRT-like
819330	4070	3509	3585	3689	3566	4255	3984	4655	3736	164.431	149.342	148.185	146.313	152.426	147.348	175.356	156.203	156.36	3785.98	4138.26	-0.128288	0.369405	0.905675	4011.59	3798.74	0.0785546	0.626466	0.913511	3695.42	3825.74	-0.0500428	0.754814	0.999936	ARF1A1C	NC_003071.7	19366596	19368840	+	1419	protein_coding	Ras-related small GTP-binding family protein && sp|P36397|ARF1_ARATH ADP-ribosylation factor 1 OS=Arabidopsis thaliana OX=3702 GN=ARF1 PE=1 SV=2 && PF00025:ADP-ribosylation factor family	MYB_related
829551	3085	3895	3776	3485	3047	4564	3259	6347	3587	114.102	151.76	142.888	126.54	119.234	144.691	131.322	194.979	137.436	3619.79	4296.74	-0.247475	0.233062	0.826155	4163.39	3670.3	0.182077	0.423129	0.838676	3532.61	3698.06	-0.0659069	0.745716	0.999936	CCoAOMT1	NC_003075.7	16310409	16312308	+	1550	protein_coding	S-adenosyl-L-methionine-dependent methyltransferases superfamily protein && sp|O49499|CAMT4_ARATH Caffeoyl-CoA O-methyltransferase 1 OS=Arabidopsis thaliana OX=3702 GN=CCOAOMT1 PE=1 SV=1 && PF01596:O-methyltransferase	ERF
843244	3538	3846	4853	4565	3049	4260	2922	4960	3020	116.368	133.258	163.309	147.401	106.101	120.099	104.705	135.499	102.899	3893.18	3574.74	0.122944	0.541268	0.959341	3464.17	4168.61	-0.266873	0.210348	0.692947	3801.86	4200.52	-0.143833	0.530776	0.999936	AP1	NC_003070.9	25982294	25986349	-	1743	protein_coding	K-box region and MADS-box transcription factor family protein && sp|P35631|AP1_ARATH Floral homeotic protein APETALA 1 OS=Arabidopsis thaliana OX=3702 GN=AP1 PE=1 SV=2 && PF00319:SRF-type transcription factor (DNA-binding and dimerisation domain)|PF01486:K-box region	MIKC_MADS
822266	4472	3058	3357	4387	4487	4420	3213	3879	3617	184.707	133.055	141.86	177.883	196.077	156.481	144.579	133.07	154.761	4403.49	3587.33	0.295717	0.0728991	0.597221	3477.91	3697.6	-0.0884837	0.658227	0.923434	4298.92	3722.91	0.207428	0.337851	0.999936	AT3G26580	NC_003074.8	9758797	9760548	+	1388	protein_coding	Tetratricopeptide repeat (TPR)-like superfamily protein && - && -	-
818402	4517	5343	3081	4031	3523	3114	3895	4247	3070	201.834	251.501	140.852	176.824	166.551	119.267	189.611	157.618	142.106	3549.2	3752.49	-0.0804343	0.704514	0.986589	3637.41	4419.48	-0.280989	0.267248	0.744498	3466.46	4450.42	-0.360548	0.200418	0.999936	PDX1.1	NC_003071.7	16011233	16012515	+	1283	protein_coding	pyridoxine biosynthesis 1.1 && sp|O80448|PDX11_ARATH Pyridoxal 5'-phosphate synthase subunit PDX1.1 OS=Arabidopsis thaliana OX=3702 GN=PDX11 PE=1 SV=1 && PF01680:SOR/SNZ family	-
827122	2975	3254	3442	3492	3988	4409	4097	4658	4484	130.094	149.898	153.994	149.909	184.507	165.259	195.185	169.18	203.126	3918.7	4446.75	-0.182309	0.276052	0.856152	4311.28	3296.1	0.387253	0.0269498	0.3241	3824.25	3320.72	0.203655	0.275064	0.999936	ATARD2	NC_003075.7	8424667	8426575	-	1311	protein_coding	RmlC-like cupins superfamily protein && sp|Q8W108|MTND3_ARATH 1,2-dihydroxy-3-keto-5-methylthiopentene dioxygenase 3 OS=Arabidopsis thaliana OX=3702 GN=ARD3 PE=1 SV=1 && PF03079:ARD/ARD' family	HSF
841793	4181	2585	3343	3089	5294	5145	3402	4340	3377	175.085	114.035	143.229	126.99	234.553	184.676	155.208	150.951	146.497	4475.09	3703.97	0.272787	0.245266	0.833883	3590.42	3430.21	0.0657985	0.75275	0.9479	4365.16	3453.82	0.337775	0.2398	0.999936	GLY3	NC_003070.9	19991271	19993458	-	1369	protein_coding	glyoxalase II 3 && sp|Q9C8L4|ETHE1_ARATH Persulfide dioxygenase ETHE1 homolog, mitochondrial OS=Arabidopsis thaliana OX=3702 GN=GLY3 PE=1 SV=3 && PF00753:Metallo-beta-lactamase superfamily	-
820284	4046	3639	4157	3752	3425	4023	3558	4321	3802	39.0359	36.9855	41.034	35.5374	34.9614	33.2694	37.3987	34.626	37.9998	3687.55	3907.6	-0.0835633	0.550554	0.961799	3788.23	4029.86	-0.0893164	0.56645	0.893508	3599.82	4059.24	-0.17334	0.279577	0.999936	AT3G11130	NC_003074.8	3482149	3492065	-	5942	protein_coding	Clathrin%2C heavy chain && sp|Q0WNJ6|CLAH1_ARATH Clathrin heavy chain 1 OS=Arabidopsis thaliana OX=3702 GN=CHC1 PE=1 SV=1 && PF09268:Clathrin, heavy-chain linker|PF01394:Clathrin propeller repeat|PF00637:Region in Clathrin and VPS|PF13838:Clathrin-H-link	C2H2
829641	4376	3329	3255	3631	4998	4232	2977	3758	4067	56.2867	45.1079	42.8356	45.85	68.0165	46.6585	41.7176	40.1481	54.1918	4280.48	3624.52	0.239936	0.28405	0.862154	3514.37	3726	-0.0844643	0.690516	0.931108	4177.52	3751.63	0.155009	0.524203	0.999936	XDH1	NC_003075.7	16618573	16625191	-	4457	protein_coding	xanthine dehydrogenase 1 && sp|Q8GUQ8|XDH1_ARATH Xanthine dehydrogenase 1 OS=Arabidopsis thaliana OX=3702 GN=XDH1 PE=1 SV=1 && PF00941:FAD binding domain in molybdopterin dehydrogenase|PF02738:Molybdopterin-binding domain of aldehyde dehydrogenase|PF01315:Aldehyde oxidase and xanthine dehydrogenase, a/b hammerhead domain|PF03450:CO dehydrogenase flavoprotein C-terminal domain|PF01799:[2Fe-2S] bin…	HB-other
829347	3425	2573	3674	3018	3656	4126	5132	4829	4155	144.058	114.006	158.103	124.618	162.694	148.751	235.166	168.699	181.041	3555.75	4764.88	-0.422184	0.0346157	0.448626	4619.52	3286.08	0.49123	0.0249006	0.31406	3469.59	3310.04	0.0678628	0.755805	0.999936	VAMP711	NC_003075.7	15525979	15527926	-	1363	protein_coding	vesicle-associated membrane protein 711 && sp|O49377|VA711_ARATH Vesicle-associated membrane protein 711 OS=Arabidopsis thaliana OX=3702 GN=VAMP711 PE=1 SV=2 && PF13774:Regulated-SNARE-like domain|PF00957:Synaptobrevin	NAC
830399	4211	3474	5555	3967	2665	3984	3837	3712	3183	63.1139	54.8505	85.1823	58.3696	42.2597	51.1818	62.6533	46.2091	49.4205	3471.8	3618.58	-0.0595006	0.767395	0.993621	3508.15	4500.21	-0.359421	0.123088	0.585723	3389.95	4534.23	-0.419563	0.0885418	0.898499	CEV1	NC_003076.8	1530132	1535558	-	3825	protein_coding	Cellulose synthase family protein && sp|Q941L0|CESA3_ARATH Cellulose synthase A catalytic subunit 3 [UDP-forming] OS=Arabidopsis thaliana OX=3702 GN=CESA3 PE=1 SV=2 && PF03552:Cellulose synthase|PF14569:Zinc-binding RING-finger	LBD
825186	2916	4677	2606	4584	3647	4266	2635	4349	4896	30.1697	50.9755	27.5856	46.5599	39.9216	37.8321	29.7013	37.3725	52.4753	4118.77	3959.44	0.056893	0.807652	0.996315	3839.11	3491.88	0.1368	0.651683	0.921087	4021.87	3517.56	0.193314	0.492959	0.999936	ABCC9	NC_003074.8	22223264	22229487	-	5541	protein_coding	multidrug resistance-associated protein 9 && sp|Q9M1C7|AB9C_ARATH ABC transporter C family member 9 OS=Arabidopsis thaliana OX=3702 GN=ABCC9 PE=2 SV=2 && PF00005:ABC transporter|PF00664:ABC transporter transmembrane region	bZIP
829563	6748	4629	2703	3946	2353	6687	2288	2809	2345	271.096	195.905	111.101	155.628	100.013	230.269	100.142	93.73	97.5934	4146.84	2486	0.738392	0.00794311	0.228412	2409.95	4785.02	-0.989561	0.00105714	0.0618671	4045.36	4814.9	-0.251155	0.514508	0.999936	AT4G34150	NC_003075.7	16354857	16357460	+	1427	protein_coding	Calcium-dependent lipid-binding (CaLB domain) family protein && sp|Q8L7A4|AGD11_ARATH Probable ADP-ribosylation factor GTPase-activating protein AGD11 OS=Arabidopsis thaliana OX=3702 GN=AGD11 PE=2 SV=1 && PF00168:C2 domain	C2H2
819651	5241	3004	3612	4772	3248	4593	3005	3898	3080	103.357	62.4075	72.8785	92.3871	67.7691	77.6389	64.5629	63.8481	62.9227	4132.96	3324.55	0.314074	0.0674481	0.582269	3222.65	4021.28	-0.319448	0.161613	0.64238	4035.78	4048.14	-0.00442785	0.986291	0.999936	WNK1	NC_003074.8	1354536	1358235	+	2907	protein_coding	with no lysine (K) kinase 1 && sp|Q9CAV6|WNK1_ARATH Serine/threonine-protein kinase WNK1 OS=Arabidopsis thaliana OX=3702 GN=WNK1 PE=1 SV=1 && PF00069:Protein kinase domain	WRKY
838187	3804	3412	3934	3543	4156	4257	2798	4622	3895	109.148	103.132	115.488	99.8002	126.165	104.697	87.4653	110.15	115.775	3952.16	3742.75	0.0783498	0.677383	0.983955	3628.03	3794.23	-0.0645299	0.727319	0.941598	3857.14	3821.91	0.0131382	0.943738	0.999936	AT1G16180	NC_003070.9	5540050	5542902	+	1998	protein_coding	Serinc-domain containing serine and sphingolipid biosynthesis protein && sp|A7S4N4|SERIC_NEMVE Probable serine incorporator OS=Nematostella vectensis OX=45351 GN=serinc PE=3 SV=1 && PF03348:Serine incorporator (Serinc)	NAC
837639	3990	6387	3114	4027	2809	2886	3195	4891	3079	267.847	451.67	213.874	265.387	199.505	166.061	233.666	272.704	214.118	3221.12	3677.9	-0.191527	0.378224	0.909858	3564.35	4620.66	-0.374362	0.193063	0.674222	3146.77	4654.16	-0.564671	0.0828352	0.887575	FD1	NC_003070.9	3664187	3665040	+	854	protein_coding	ferredoxin 1 && sp|O04090|FER1_ARATH Ferredoxin-1, chloroplastic OS=Arabidopsis thaliana OX=3702 GN=FD1 PE=1 SV=1 && PF00111:2Fe-2S iron-sulfur cluster binding domain	-
828249	2927	3104	3055	5239	4145	5086	2934	4960	2914	176.076	196.703	188.025	309.394	263.811	262.248	192.287	247.822	181.593	4760.83	3541.6	0.426555	0.0221959	0.370287	3431.96	3096.58	0.148603	0.439297	0.845416	4648.53	3119.36	0.57553	0.00110139	0.112742	AT4G21620	NC_003075.7	11491264	11492216	+	953	protein_coding	glycine-rich protein && - && -	-
819633	4058	3921	4119	3667	3331	4015	2960	4435	3833	114.884	116.937	119.306	101.916	99.7723	97.429	91.2956	104.284	112.413	3622.51	3727.94	-0.0414802	0.788607	0.995635	3613.83	4119.77	-0.188979	0.25617	0.735579	3536.22	4149.83	-0.230868	0.133159	0.987229	IAA16	NC_003074.8	1288155	1290891	-	2025	protein_coding	indoleacetic acid-induced protein 16 && sp|O24407|IAA16_ARATH Auxin-responsive protein IAA16 OS=Arabidopsis thaliana OX=3702 GN=IAA16 PE=1 SV=1 && PF02309:AUX/IAA family	ARF
815558	3379	5980	9227	1868	1093	2418	2170	5895	2301	105.165	196.062	293.811	57.0746	35.9908	64.5052	73.5789	152.386	74.1872	1735.46	3305.25	-0.929483	0.0040458	0.150002	3201.31	6343.38	-0.986415	0.0106428	0.213491	1693.85	6396.73	-1.91687	4.17006e-07	0.000266467	AT2G10940	NC_003071.7	4310321	4312162	-	1842	protein_coding	Bifunctional inhibitor/lipid-transfer protein/seed storage 2S albumin superfamily protein && sp|Q00451|PRF1_SOLLC 36.4 kDa proline-rich protein OS=Solanum lycopersicum OX=4081 GN=TPRP-F1 PE=2 SV=1 && PF14547:Hydrophobic seed protein	Trihelix
824446	4363	3253	3612	2909	3285	5722	3518	4355	3289	182.174	143.085	154.303	119.242	145.119	204.788	160.033	151.032	142.264	3854.02	3720.29	0.0511083	0.820253	0.996315	3606.19	3815.87	-0.0815906	0.647081	0.920552	3758.55	3842.54	-0.0317771	0.901307	0.999936	AT3G52800	NC_003074.8	19569256	19570710	+	1373	protein_coding	A20/AN1-like zinc finger family protein && sp|Q94B40|SAP6_ARATH Zinc finger A20 and AN1 domain-containing stress-associated protein 6 OS=Arabidopsis thaliana OX=3702 GN=SAP6 PE=2 SV=2 && PF01754:A20-like zinc finger|PF01428:AN1-like Zinc finger	NF-YB
815013	3306	3422	3053	4590	3587	4270	4090	4228	3686	146.354	159.585	138.278	199.48	168.005	162.026	197.259	155.459	169.039	4100.14	4038.46	0.0219963	0.900048	0.998958	3915.2	3333.6	0.23187	0.197497	0.678871	4003.72	3357.67	0.253862	0.171733	0.999936	AT2G04700	NC_003071.7	1646799	1649037	+	1295	protein_coding	ferredoxin thioredoxin reductase catalytic beta chain family protein && sp|Q9SJ89|FTRC_ARATH Ferredoxin-thioredoxin reductase catalytic chain, chloroplastic OS=Arabidopsis thaliana OX=3702 GN=FTRC PE=1 SV=1 && PF02943:Ferredoxin thioredoxin reductase catalytic beta chain	-
821048	4542	4991	2519	3446	4550	3993	2914	3388	3789	153.169	177.305	86.9112	114.083	162.339	115.419	107.059	94.8955	132.366	3985.2	3396.97	0.230401	0.289844	0.866658	3293.87	4114.32	-0.320928	0.261388	0.739641	3889.43	4142.29	-0.0909201	0.767545	0.999936	AT3G17800	NC_003074.8	6091110	6093151	-	1700	protein_coding	alanine-tRNA ligase%2C putative (DUF760) && sp|Q9LVJ0|UVB31_ARATH UV-B-induced protein At3g17800, chloroplastic OS=Arabidopsis thaliana OX=3702 GN=At3g17800 PE=2 SV=1 && PF05542:Protein of unknown function (DUF760)	bZIP
834757	3775	3797	3481	3883	3633	4590	3311	4147	3505	182.629	193.51	172.299	184.419	185.955	190.337	174.512	166.635	175.659	3973.99	3660.48	0.118655	0.37887	0.910239	3548.51	3766.1	-0.0859042	0.579808	0.898724	3878.83	3793.25	0.0322177	0.840292	0.999936	LIL3_2	NC_003076.8	19133986	19135414	-	1185	protein_coding	Chlorophyll A-B binding family protein && sp|Q6NKS4|LIL32_ARATH Light-harvesting complex-like protein 3 isotype 2, chloroplastic OS=Arabidopsis thaliana OX=3702 GN=LIL3.2 PE=1 SV=1 && -	GATA
824855	6930	4269	3663	3881	1613	6543	1913	2818	2379	271.557	176.223	146.855	149.298	66.873	219.766	81.6684	91.7166	96.5721	3813.58	2360.7	0.692064	0.0455119	0.504667	2288.41	5044.49	-1.14035	9.65042e-06	0.00288563	3720.39	5076.93	-0.448398	0.273749	0.999936	AT3G56880	NC_003074.8	21059785	21061247	+	1463	protein_coding	VQ motif-containing protein && sp|O80683|CAB25_ARATH Calmodulin-binding protein 25 OS=Arabidopsis thaliana OX=3702 GN=CAMBP25 PE=1 SV=1 && PF05678:VQ motif	-
829124	3365	3479	3483	3320	3501	3689	3802	5175	4195	210.831	229.623	223.269	204.208	232.077	198.114	259.522	269.302	272.278	3472.03	4381.35	-0.335759	0.0239184	0.37991	4247.1	3518.75	0.27145	0.071189	0.477946	3389.07	3544.57	-0.0648161	0.705259	0.999936	AT4G30010	NC_003075.7	14672669	14674225	+	915	protein_coding	ATP-dependent RNA helicase && - && -	HB-other
822204	3318	4167	3409	3920	3757	4163	3375	4302	3568	131.184	173.555	137.897	152.151	157.157	141.08	145.375	141.271	146.136	3905.81	3750.86	0.0583427	0.676256	0.983483	3636.06	3719.01	-0.0325293	0.859177	0.971138	3812.87	3746.49	0.0253241	0.897597	0.999936	AT3G26070	NC_003074.8	9526687	9528703	+	1450	protein_coding	Plastid-lipid associated protein PAP / fibrillin family protein && sp|Q9LU85|PAP4_ARATH Probable plastid-lipid-associated protein 4, chloroplastic OS=Arabidopsis thaliana OX=3702 GN=PAP4 PE=1 SV=1 && PF04755:PAP_fibrillin	-
830032	3131	2711	4989	5333	4663	7319	703	3599	1475	92.7627	84.6117	151.227	155.112	146.166	185.865	22.6912	88.5629	45.2702	5637.91	1810.8	1.6381	1.73638e-05	0.00294223	1753.58	3681.48	-1.06961	0.0104637	0.212497	5501.7	3710.18	0.568417	0.0378493	0.706308	PRP4	NC_003075.7	18096606	18098633	-	1935	protein_coding	proline-rich protein 4 && sp|Q9T0I5|PRP4_ARATH Proline-rich protein 4 OS=Arabidopsis thaliana OX=3702 GN=PRP4 PE=2 SV=1 && PF01190:Pollen proteins Ole e I like	-
[truncated: 37,535 more rows]

## Sheet: Dataset S2. Up_in_gir1_vs_WT
Dataset S2. List of DEGs that are up-regulated in gir1 compared to wild-type sepals (padj<0.05, log2FC>1).
[truncated: 62 more rows]

## Sheet: Dataset S3. Down_in_gir1_vs_WT
Dataset S3. List of DEGs that are down-regulated in gir1 compared to wild-type sepals (padj<0.05, log2FC>1).
[truncated: 41 more rows]

[truncated: 4 more sheets: Dataset S4. Up_in_atml1_vs_WT, Dataset S5. Dn_in_atml1_vs_WT, Dataset S6.Up_in_gir1_vs_atml1, Dataset S7. Dn_in_gir1_vs_atml]
